# Supplementary material for: Diet, Fecal Microbiome, and Trimethylamine N-Oxide in a Cohort of Metabolically Healthy United States Adults
Source: Nutrients. 2022 Mar 25;14(7):1376. doi: 10.3390/nu14071376 (PMC9003533; doi:10.3390/nu14071376)
Supplement: Supplementary file 1 [file nutrients-14-01376-s001.zip]

Archive with 2 entries (2 files):
- nutrients-1619881-Figures.pdf
- nutrients-1619881-Tables.xlsx
