# Supplementary material for: Diet, Fecal Microbiome, and Trimethylamine N-Oxide in a Cohort of Metabolically Healthy United States Adults
Source: Nutrients. 2022 Mar 25;14(7):1376. doi: 10.3390/nu14071376 (PMC9003533; doi:10.3390/nu14071376)
Supplement: Supplementary file 1 [file nutrients-14-01376-s001.zip › nutrients-1619881-Tables.xlsx]

## Sheet: Supplemental Table S1
Supplemental Table S1. Composition of the standardized evening meal consumed by the participants prior to their second visit to the WHNRC. After consuming the meal, the participants completed at 12-hour water only fast.
Food	Amount (g)	Brand	Description	%
Mixed rice	100	WHNRC Metabolic Kitchen & Human Feeding Lab
		Parexcl	Rice, Brown, Parboiled	15.28
		Parexcl	Rice, White, Parboiled	15.28
		O-Organics	Stock, Vegetable, Organic	69.44
Scrambled eggs	80	Papetti	Whole eggs, citric acid, xanthan gum, guar gum	na
Stir fry vegetables	80	Sysco Imperial	Broccoli, carrots, pea pods, onions, red peppers, water chestnuts, mushrooms	na
Corn	30	Sysco Classic	Corn, yellow, whole kernel, grade a	na
Sweet and tangy sauce	90	Sysco Imperial	Water, High Fructose Corn Syrup, Brown Sugar, Distilled Vinegar, Modified Food Starch, Pineapple Juice Concentrate, Contains less than 1.5% of Salt, Bell Pepper*, Natural Flavor, Spices, Citric Acid, Sodium Benzoate (Preservative), Garlic*, Xanthan Gum, Extractives of Paprika (Color). *Dried	na
Sesame seeds	1.2	Intlimp	Sesame seeds	na
Soup	226	WHNRC Metabolic Kitchen & Human Feeding Lab
		O-Organics	Stock, Vegetable	54.95
		Dean	Coloring, Caramel	0
		INTLSUP	Mushrooms, Boletes, Dried	0.08
		Earth Balance	Margarine, Soy-Free	1.95
		Packer	Onion, Diced	8.11
		Safeway	Celery, roughly sliced	4.87
		C&H	Sugar, Granulated	0.11
		Garden Gourmet	Garlic Paste	0.53
		Garden Gourmet	Ginger Paste	0.16
		Sysco Classic	Beans, White, Drained, Rinsed with DI-H20 3x	12.68
		OSEM	Consomme Powder, Kosher, Meat-Free	0.49
		WHNRC Metabolic Kitchen & Human Feeding Lab	Thickening Solution	1.1
		Bob's Red Mill	Gum, Xanthum	0.03
		Earthbound Farms	Kale, Frozen, Chopped,	1.95
		Lamb	Potatoes, Red-Skinned, Diced, Frozen	12.78
		Sysco Classic	Oil, Canola	0.2
		McCormick	Pepper, White, Ground	0.02
Raspberry sorbet	150	Edydrey	Water, sugar, corn syrup, red raspberry puree, raspberry juice concentrate, citric acid, elderberry juice concentrate (color), natural flavor, pectin, lemon juice concentrate, guar gum, xanthan gum, carob bean gum.	na
Lemonade	185	Minute Main	Filtered water, high fructose corn syrup, lemon juice from concentrate, lemon pulp, natural flavors, sugar.	na

## Sheet: Supplemental Table S2
Supplemental Table S2. Select nutrient profile of the standardized evening meal.
Cateogry	Nutrient	Amount	Unit
Energy	energy	869	kcal
Energy	total fat	17.278	g
Energy	total carbohydrate	164.89	g
Energy	available carbohydrate	155.889	g
Energy	total protein	21.259	g
Energy	animal protein	10.062	g
Energy	vegetable protein	11.197	g
Energy	gluten	0	g
Energy	alcohol	0	g
Energy	% calories from fat	17.636	%
Energy	% calories from carbohyrate	72.746	%
Energy	% calories from protein	9.298	%
Energy	% calories from alcohol	0	%
Amine	choline	280.7	mg
Amine	betaine	2.447	mg
Fiber	total dietary fiber	9.001	g
Fiber	soluble dietary fiber	1.574	g
Fiber	insoluble dietary fiber	7.446	g
Fiber	pectins	1.371	g

## Sheet: Supplemental Table S3
Supplemental Table S3. Intake of foods by TMAO tertile. Differences by tertile were tested by ANOVA and corrected using the BH method. Values are mean (standard deviation).
	Tertile1	Tertile2	Tertile3	P	Padj
n	120	116	120
Non-processed meat	1.31 (1.65)	1.86 (2.37)	1.73 (2.15)	0.1	0.498234
Processed meat	0.85 (1.31)	0.85 (1.11)	1.09 (1.59)	0.309	0.594232
Poultry	1.75 (2.06)	1.70 (2.10)	1.93 (2.80)	0.722	0.923062
Seafood high in omega-3	0.51 (1.14)	0.72 (3.85)	0.32 (0.72)	0.428	0.610833
Seafood low in omega-3	0.50 (1.19)	0.32 (0.68)	0.43 (1.01)	0.376	0.594232
Eggs	0.71 (0.70)	0.72 (0.76)	0.72 (0.72)	0.992	0.991898
Nuts	1.22 (1.84)	1.60 (1.89)	1.54 (1.97)	0.257	0.594232
Legumes	0.65 (0.93)	1.00 (1.34)	0.80 (1.10)	0.058	0.34922
Total protein foods	7.19 (4.05)	7.92 (5.05)	7.96 (5.01)	0.365	0.594232
Dark green vegetables	0.52 (0.62)	0.52 (0.51)	0.43 (0.53)	0.349	0.594232
Red and orange vegetables	0.52 (0.47)	0.50 (0.41)	0.54 (0.38)	0.828	0.969034
Starchy vegetables	0.33 (0.39)	0.41 (0.48)	0.39 (0.42)	0.371	0.594232
Other vegetables	0.93 (0.78)	0.90 (0.65)	0.91 (0.71)	0.937	0.969034
Total vegetables	2.30 (1.49)	2.33 (1.23)	2.26 (1.29)	0.921	0.969034
Whole grains	1.09 (1.25)	1.36 (1.48)	1.39 (1.58)	0.218	0.594232
Refined grains	5.25 (2.93)	5.09 (2.92)	5.10 (3.14)	0.905	0.969034
Total grains	6.34 (3.11)	6.45 (3.34)	6.49 (3.24)	0.933	0.969034
Total dairy	1.57 (1.00)	1.55 (1.14)	1.74 (1.03)	0.296	0.594232
Milk	0.52 (0.63)	0.61 (0.61)	0.62 (0.75)	0.413	0.610833
Cheese	0.83 (0.78)	0.78 (0.76)	0.91 (0.82)	0.455	0.620018
Yogurt	0.13 (0.23)	0.10 (0.20)	0.16 (0.29)	0.17	0.594232
Total HEI score	60.44 (13.16)	62.77 (12.85)	62.44 (13.41)	0.338	0.594232
Total choline from food and supplements	370.00 (151.76)	407.83 (198.65)	402.50 (185.01)	0.213	0.594232
Total fiber from food and supplements	23.11 (11.48)	26.18 (13.33)	24.28 (12.45)	0.162	0.594232

## Sheet: Supplemental Table S4
Supplemental Table S4. Complete taxonomy table of the ASVs identified in the Nutritional Phenotyping cohort. For analyses, taxonomy that were present in 5% of samples were retained and glommed at the Genus level resulting in 67 unique taxonomy at the Genus level.
Feature Identifier	Kingdom	Phylum	Class	Order	Family	Genus	Species
77a72e43b8d0143ee2d29c79be1b00da	k__Bacteria	p__Bacteroidetes	c__Bacteroidia	o__Bacteroidales	f__Prevotellaceae	NA	NA
909ae41a723a8fd891fe419d479eedee	k__Bacteria	p__Bacteroidetes	c__Bacteroidia	o__Bacteroidales	f__Prevotellaceae	NA	NA
ede1221982486d3a7b845b3d9b52d143	k__Bacteria	p__Bacteroidetes	c__Bacteroidia	o__Bacteroidales	f__Prevotellaceae	NA	NA
20f39b86c19b9d76d340da961091b85c	k__Bacteria	p__Bacteroidetes	c__Bacteroidia	o__Bacteroidales	NA	NA	NA
a735c8388a8121dd152ff23c4542b704	k__Bacteria	p__Bacteroidetes	c__Bacteroidia	o__Bacteroidales	NA	NA	NA
22138725bb36874fd5109e9a0070f2f8	k__Bacteria	p__Bacteroidetes	c__Bacteroidia	o__Bacteroidales	NA	NA	NA
8bf97afdd2f9c12017be818206946c22	k__Bacteria	p__Bacteroidetes	c__Bacteroidia	o__Bacteroidales	NA	NA	NA
88efe73ef81626a8a150533dea375e82	k__Bacteria	p__Bacteroidetes	c__Bacteroidia	o__Bacteroidales	NA	NA	NA
54fe5a27808d4d09c806b4c562a27601	k__Bacteria	p__Bacteroidetes	c__Bacteroidia	o__Bacteroidales	NA	NA	NA
2b0390d3c06b1bbe94ec48f3b036a500	k__Bacteria	p__Bacteroidetes	c__Bacteroidia	o__Bacteroidales	NA	NA	NA
aed8608657afe922ec14430de7b48f3e	k__Bacteria	p__Bacteroidetes	c__Bacteroidia	o__Bacteroidales	NA	NA	NA
89d1dade4f693199e3aed179f37508d1	k__Bacteria	p__Bacteroidetes	c__Bacteroidia	o__Bacteroidales	f__Rikenellaceae	g__Rikenella	NA
6e6f0f914f6175cd071197f97b9672c4	k__Bacteria	p__Bacteroidetes	c__Bacteroidia	o__Bacteroidales	f__Rikenellaceae	NA	NA
bf1343d2ee6d94673c0907bc566ea9d9	k__Bacteria	p__Bacteroidetes	c__Bacteroidia	o__Bacteroidales	f__Rikenellaceae	NA	NA
f1d7ac8c18c1d8144a00e4d785c86e4e	k__Bacteria	p__Bacteroidetes	c__Bacteroidia	o__Bacteroidales	f__Rikenellaceae	g__Alistipes	s__indistinctus
484ead003b64fe20c520597fa7797d23	k__Bacteria	p__Bacteroidetes	c__Bacteroidia	o__Bacteroidales	f__Rikenellaceae	NA	NA
344bc48fbf2d6572954c51cdf104061b	k__Bacteria	p__Bacteroidetes	c__Bacteroidia	o__Bacteroidales	f__Rikenellaceae	NA	NA
3520cbb42eb18c7d0889d4acd1fb17c1	k__Bacteria	p__Bacteroidetes	c__Bacteroidia	o__Bacteroidales	f__Rikenellaceae	NA	NA
5adf9526730ed772ee3ef6cd39caeee6	k__Bacteria	p__Bacteroidetes	c__Bacteroidia	o__Bacteroidales	f__Rikenellaceae	g__Alistipes	s__finegoldii
f28bcb82096cccf4d2334f12b76c3d8e	k__Bacteria	p__Bacteroidetes	c__Bacteroidia	o__Bacteroidales	f__Rikenellaceae	NA	NA
021829170463632e041095dab11c0e95	k__Bacteria	p__Bacteroidetes	c__Bacteroidia	o__Bacteroidales	f__Rikenellaceae	NA	NA
cbbe28d9f28f06498f9b86c1954b87a9	k__Bacteria	p__Bacteroidetes	c__Bacteroidia	o__Bacteroidales	f__Rikenellaceae	NA	NA
4061f4a7b28483939a1321e44710dbef	k__Bacteria	p__Bacteroidetes	c__Bacteroidia	o__Bacteroidales	f__Rikenellaceae	g__human	s__gut metagenome
8e5122f8f0d6af40e4b25b83ca737b41	k__Bacteria	p__Bacteroidetes	c__Bacteroidia	o__Bacteroidales	f__Rikenellaceae	NA	NA
5d9ff89829fd70b49a1f0639c60becff	k__Bacteria	p__Bacteroidetes	c__Bacteroidia	o__Bacteroidales	f__Rikenellaceae	NA	NA
0d422a519fb54622f249363aad631fa8	k__Bacteria	p__Bacteroidetes	c__Bacteroidia	o__Bacteroidales	f__Rikenellaceae	NA	NA
7958dd98cfbbdc096240cd1dc4531423	k__Bacteria	p__Bacteroidetes	c__Bacteroidia	o__Bacteroidales	f__Rikenellaceae	NA	NA
ccac336694a1b3ffc27645d3a8a971ba	k__Bacteria	p__Bacteroidetes	c__Bacteroidia	o__Bacteroidales	f__Rikenellaceae	NA	NA
f4ed2e56dba9729cd35dcaae6e12e019	k__Bacteria	p__Bacteroidetes	c__Bacteroidia	o__Bacteroidales	f__Rikenellaceae	NA	NA
c4f37de08ff6f70856bd04bcf5e40109	k__Bacteria	p__Bacteroidetes	c__Bacteroidia	o__Bacteroidales	f__Rikenellaceae	NA	NA
78db4c4f2a6376808ac77b24112e192b	k__Bacteria	p__Bacteroidetes	c__Bacteroidia	o__Bacteroidales	f__Rikenellaceae	NA	NA
a288a917d27ae1e5dc1bd5713ce53d58	k__Bacteria	p__Bacteroidetes	c__Bacteroidia	o__Bacteroidales	f__Rikenellaceae	NA	NA
5937a28290698ba42e01b9d9f714440a	k__Bacteria	p__Bacteroidetes	c__Bacteroidia	o__Bacteroidales	f__Rikenellaceae	NA	NA
6d26824d9c36686284788a720f2509e8	k__Bacteria	p__Bacteroidetes	c__Bacteroidia	o__Bacteroidales	f__Rikenellaceae	NA	NA
6d6d333cd3c4d14d4f420f7ef801334b	k__Bacteria	p__Bacteroidetes	c__Bacteroidia	o__Bacteroidales	f__Rikenellaceae	NA	NA
20728eff7e2a5097ece8b9859a4d504e	k__Bacteria	p__Bacteroidetes	c__Bacteroidia	o__Bacteroidales	f__[Odoribacteraceae]	g__Butyricimonas	NA
93a5b44ba086c41130f1917851361559	k__Bacteria	p__Bacteroidetes	c__Bacteroidia	o__Bacteroidales	f__[Odoribacteraceae]	g__Butyricimonas	NA
7c82221ed1b87688de359ef79dd34a05	k__Bacteria	p__Bacteroidetes	c__Bacteroidia	o__Bacteroidales	f__[Odoribacteraceae]	g__Butyricimonas	NA
1a7516fe7ef6a89911dbb284c899a09c	k__Bacteria	p__Bacteroidetes	c__Bacteroidia	o__Bacteroidales	f__[Odoribacteraceae]	g__Butyricimonas	NA
43766746fe0e87f2c704f7dbee89e4d7	k__Bacteria	p__Bacteroidetes	c__Bacteroidia	o__Bacteroidales	f__[Odoribacteraceae]	g__Butyricimonas	NA
006e731e25e7641cf2f4555d9166a38e	k__Bacteria	p__Bacteroidetes	c__Bacteroidia	o__Bacteroidales	f__[Odoribacteraceae]	g__Butyricimonas	NA
6c9cf8a838a62941cdf6748a8152cc35	k__Bacteria	p__Bacteroidetes	c__Bacteroidia	o__Bacteroidales	f__[Odoribacteraceae]	g__Butyricimonas	NA
cde81d7b5e1205a9df9db9a9a887c9c8	k__Bacteria	p__Bacteroidetes	c__Bacteroidia	o__Bacteroidales	f__[Odoribacteraceae]	g__Butyricimonas	NA
953755e61aa249d6e1886589e9fd0b3c	k__Bacteria	p__Bacteroidetes	c__Bacteroidia	o__Bacteroidales	f__[Odoribacteraceae]	g__Butyricimonas	NA
ecc2a4a3e11718da26d3e801ad747ca1	k__Bacteria	p__Bacteroidetes	c__Bacteroidia	o__Bacteroidales	f__[Odoribacteraceae]	g__Butyricimonas	NA
d75f52733de814f29bedd3d6afaf6493	k__Bacteria	p__Bacteroidetes	c__Bacteroidia	o__Bacteroidales	f__[Odoribacteraceae]	g__Butyricimonas	NA
05404c9fdf9f3f334eb618bac3f434f6	k__Bacteria	p__Bacteroidetes	c__Bacteroidia	o__Bacteroidales	f__[Odoribacteraceae]	g__Odoribacter	NA
f162c8e872da6b22bb6f5da30416299b	k__Bacteria	p__Bacteroidetes	c__Bacteroidia	o__Bacteroidales	f__[Odoribacteraceae]	g__Odoribacter	NA
b4fa74d8ed71bb4be41f2460f1a56bd9	k__Bacteria	p__Bacteroidetes	c__Bacteroidia	o__Bacteroidales	f__[Odoribacteraceae]	g__Odoribacter	NA
9ecbfdaffc54dd1b3c218bbeef076de3	k__Bacteria	p__Bacteroidetes	c__Bacteroidia	o__Bacteroidales	f__[Odoribacteraceae]	g__Odoribacter	NA
b437d60fdce2c78dfe9127b9486aff0e	k__Bacteria	p__Bacteroidetes	c__Bacteroidia	o__Bacteroidales	f__[Odoribacteraceae]	g__Odoribacter	NA
d43aa56d2821fc8c4f93610d7a11de61	k__Bacteria	p__Bacteroidetes	c__Bacteroidia	o__Bacteroidales	f__[Odoribacteraceae]	g__Odoribacter	NA
ca789f8e07cac20c821f7b4331f5442e	k__Bacteria	p__Bacteroidetes	c__Bacteroidia	o__Bacteroidales	f__Porphyromonadaceae	g__Parabacteroides	NA
ad1ed54f75fb762d6180e52dffe34320	k__Bacteria	p__Bacteroidetes	c__Bacteroidia	o__Bacteroidales	f__Porphyromonadaceae	g__Parabacteroides	NA
36a19ed0838d6d53b2f7c4a3415edd14	k__Bacteria	p__Bacteroidetes	c__Bacteroidia	o__Bacteroidales	f__Porphyromonadaceae	g__Parabacteroides	NA
7561f1f8cf2a53dff185fd6c43fb0ef7	k__Bacteria	p__Bacteroidetes	c__Bacteroidia	o__Bacteroidales	f__Porphyromonadaceae	g__Parabacteroides	NA
0fc081577e134ede3b3b8198696f4ddb	k__Bacteria	p__Bacteroidetes	c__Bacteroidia	o__Bacteroidales	f__Porphyromonadaceae	g__Parabacteroides	s__distasonis
a0a89fcb7f4135ddfc0413003f1f3de9	k__Bacteria	p__Bacteroidetes	c__Bacteroidia	o__Bacteroidales	f__Porphyromonadaceae	g__Parabacteroides	s__distasonis
681696ba2058a7580e7195a33e8c5714	k__Bacteria	p__Bacteroidetes	c__Bacteroidia	o__Bacteroidales	f__Porphyromonadaceae	g__Parabacteroides	s__distasonis
c4be672cfaf3c52476679c22a85e816e	k__Bacteria	p__Bacteroidetes	c__Bacteroidia	o__Bacteroidales	f__Porphyromonadaceae	g__Parabacteroides	s__distasonis
cf8a147dee70690a0f38e02c89100fba	k__Bacteria	p__Bacteroidetes	c__Bacteroidia	o__Bacteroidales	f__Porphyromonadaceae	g__Parabacteroides	s__distasonis
10aaed94abda88dda9cadbdca1b3a338	k__Bacteria	p__Bacteroidetes	c__Bacteroidia	o__Bacteroidales	f__Porphyromonadaceae	g__Parabacteroides	s__distasonis
40e8c6eba536c9470519dfaab8d694d9	k__Bacteria	p__Bacteroidetes	c__Bacteroidia	o__Bacteroidales	f__Porphyromonadaceae	g__Parabacteroides	s__distasonis
da015e03891a2da639105a840600d25c	k__Bacteria	p__Bacteroidetes	c__Bacteroidia	o__Bacteroidales	f__Porphyromonadaceae	g__Parabacteroides	s__distasonis
4509394505bf7e46813196c043bc97bb	k__Bacteria	p__Bacteroidetes	c__Bacteroidia	o__Bacteroidales	f__Porphyromonadaceae	g__Parabacteroides	s__distasonis
7ca941e034cf592f6dbf46b5cf7c020c	k__Bacteria	p__Bacteroidetes	c__Bacteroidia	o__Bacteroidales	f__Porphyromonadaceae	g__Parabacteroides	s__distasonis
4b122dae61f6675d68f603a43a7a4c47	k__Bacteria	p__Bacteroidetes	c__Bacteroidia	o__Bacteroidales	f__Porphyromonadaceae	g__Parabacteroides	s__distasonis
94baadeb6c675226719b6419d7edb77a	k__Bacteria	p__Bacteroidetes	c__Bacteroidia	o__Bacteroidales	f__Porphyromonadaceae	g__Parabacteroides	s__distasonis
504b8463dc22e65eab42bbb6d9d98ea7	k__Bacteria	p__Bacteroidetes	c__Bacteroidia	o__Bacteroidales	f__Porphyromonadaceae	g__Parabacteroides	s__distasonis
7ceaaf8b45db2ac02f056e86ea148c07	k__Bacteria	p__Bacteroidetes	c__Bacteroidia	o__Bacteroidales	f__Porphyromonadaceae	g__Parabacteroides	s__distasonis
c2f54da306798a05e68898c714f38153	k__Bacteria	p__Bacteroidetes	c__Bacteroidia	o__Bacteroidales	f__Porphyromonadaceae	g__Parabacteroides	s__distasonis
df1d61b260b4f6c3249d6d16087c2157	k__Bacteria	p__Bacteroidetes	c__Bacteroidia	o__Bacteroidales	f__Porphyromonadaceae	g__Parabacteroides	s__distasonis
57911870b84ded415b7a6115c35bc48b	k__Bacteria	p__Bacteroidetes	c__Bacteroidia	o__Bacteroidales	f__Porphyromonadaceae	g__Parabacteroides	s__distasonis
8d8e322160aef51e6e6135487d340dab	k__Bacteria	p__Bacteroidetes	c__Bacteroidia	o__Bacteroidales	f__Porphyromonadaceae	g__Parabacteroides	s__distasonis
d2e5a19e5c186597a26c9784ad41dd04	k__Bacteria	p__Bacteroidetes	c__Bacteroidia	o__Bacteroidales	f__Porphyromonadaceae	g__Parabacteroides	s__distasonis
073024aa3f5f1da67a10348e2791b580	k__Bacteria	p__Bacteroidetes	c__Bacteroidia	o__Bacteroidales	f__Porphyromonadaceae	g__Parabacteroides	s__distasonis
1a799986bc2f034fdaf4f3e0b0460365	k__Bacteria	p__Bacteroidetes	c__Bacteroidia	o__Bacteroidales	f__Porphyromonadaceae	g__Parabacteroides	s__distasonis
f6235ad2c1dff2349a90f150ce400b32	k__Bacteria	p__Bacteroidetes	c__Bacteroidia	o__Bacteroidales	f__Porphyromonadaceae	g__Parabacteroides	s__distasonis
23bd095ac1f831a1c56d536ff672c44d	k__Bacteria	p__Bacteroidetes	c__Bacteroidia	o__Bacteroidales	f__Porphyromonadaceae	g__Parabacteroides	s__distasonis
e45861c23b60134373a1cd62ea569b80	k__Bacteria	p__Bacteroidetes	c__Bacteroidia	o__Bacteroidales	f__Porphyromonadaceae	g__Parabacteroides	s__distasonis
1fdf2ee06d443fc4167b382bed6f958e	k__Bacteria	p__Bacteroidetes	c__Bacteroidia	o__Bacteroidales	f__Porphyromonadaceae	g__Parabacteroides	s__distasonis
c5fd4d2e4dc86ac209b0ff248cd7ba7e	k__Bacteria	p__Bacteroidetes	c__Bacteroidia	o__Bacteroidales	f__Porphyromonadaceae	g__Parabacteroides	s__distasonis
6fc5491aaa8cd2c366f313423b0e0947	k__Bacteria	p__Bacteroidetes	c__Bacteroidia	o__Bacteroidales	f__Porphyromonadaceae	g__Parabacteroides	NA
927c74d8fd0204748f145d3b4e9aa592	k__Bacteria	p__Bacteroidetes	c__Bacteroidia	o__Bacteroidales	f__Porphyromonadaceae	g__Parabacteroides	NA
2a4b8216b88524b97264ca56f93f907e	k__Bacteria	p__Bacteroidetes	c__Bacteroidia	o__Bacteroidales	f__Porphyromonadaceae	g__Parabacteroides	NA
f006a85d56f1d88d3b6f6b4606dc6d0c	k__Bacteria	p__Bacteroidetes	c__Bacteroidia	o__Bacteroidales	f__Porphyromonadaceae	g__Parabacteroides	NA
11280d645c175a61b7ab1b5fca740e95	k__Bacteria	p__Bacteroidetes	c__Bacteroidia	o__Bacteroidales	f__Porphyromonadaceae	g__Parabacteroides	NA
06105df60508c2ed24a54f1b8ed64e49	k__Bacteria	p__Bacteroidetes	c__Bacteroidia	o__Bacteroidales	f__Porphyromonadaceae	g__Parabacteroides	NA
53b63fd08d37d018cb739a367d81b4f4	k__Bacteria	p__Bacteroidetes	c__Bacteroidia	o__Bacteroidales	f__Porphyromonadaceae	g__Parabacteroides	NA
f33b44ca9b4d3261da80f0d0a6c3c9c7	k__Bacteria	p__Bacteroidetes	c__Bacteroidia	o__Bacteroidales	f__Porphyromonadaceae	g__Parabacteroides	NA
5cba2c62cd99481f36ab2bce296987b2	k__Bacteria	p__Bacteroidetes	c__Bacteroidia	o__Bacteroidales	f__Porphyromonadaceae	g__Parabacteroides	NA
5f20962fb7e871e62f1a5ca4c673e86f	k__Bacteria	p__Bacteroidetes	c__Bacteroidia	o__Bacteroidales	f__Porphyromonadaceae	g__Parabacteroides	NA
02a0bd1c886eb3e239d05c05877befec	k__Bacteria	p__Bacteroidetes	c__Bacteroidia	o__Bacteroidales	f__Porphyromonadaceae	g__Parabacteroides	NA
998b0a79d186c7957a3b8d2cc4bdad8a	k__Bacteria	p__Bacteroidetes	c__Bacteroidia	o__Bacteroidales	f__Porphyromonadaceae	g__Parabacteroides	NA
c4e13085c6e26d115c3b753ac456db1a	k__Bacteria	p__Bacteroidetes	c__Bacteroidia	o__Bacteroidales	f__Porphyromonadaceae	g__Parabacteroides	NA
43b80a5e975dbe40ba201546c0312107	k__Bacteria	p__Bacteroidetes	c__Bacteroidia	o__Bacteroidales	f__[Barnesiellaceae]	NA	NA
fe42e9a1d3d4996f4a830e1ac8156c0f	k__Bacteria	p__Bacteroidetes	c__Bacteroidia	o__Bacteroidales	f__[Barnesiellaceae]	NA	NA
32c8dc10eeaca400adae764a2a0c1ae6	k__Bacteria	p__Bacteroidetes	c__Bacteroidia	o__Bacteroidales	f__[Barnesiellaceae]	NA	NA
2c660c24a0059ec351ef4dcea3039557	k__Bacteria	p__Bacteroidetes	c__Bacteroidia	o__Bacteroidales	f__[Barnesiellaceae]	NA	NA
f07de65fc58347e29fc63c2915062a75	k__Bacteria	p__Bacteroidetes	c__Bacteroidia	o__Bacteroidales	f__[Barnesiellaceae]	NA	NA
ff3be4129f0235cdc197f9575b04c4eb	k__Bacteria	p__Bacteroidetes	c__Bacteroidia	o__Bacteroidales	f__[Barnesiellaceae]	NA	NA
a6e661ba7ce63ff556faa9f35f182f48	k__Bacteria	p__Bacteroidetes	c__Bacteroidia	o__Bacteroidales	f__[Barnesiellaceae]	NA	NA
fa0bf715f8af3f18cf10491e6b3c232a	k__Bacteria	p__Bacteroidetes	c__Bacteroidia	o__Bacteroidales	f__[Barnesiellaceae]	NA	NA
17a45e7645f43350a2a560a5d433e00d	k__Bacteria	p__Bacteroidetes	c__Bacteroidia	o__Bacteroidales	f__[Barnesiellaceae]	NA	NA
1db550fc9857371f4b1cdc63a065a5e3	k__Bacteria	p__Bacteroidetes	c__Bacteroidia	o__Bacteroidales	f__[Barnesiellaceae]	NA	NA
b5add37c51c21717920cec12ab5075c1	k__Bacteria	p__Bacteroidetes	c__Bacteroidia	o__Bacteroidales	f__[Barnesiellaceae]	NA	NA
e435114834bc6af75c8eacbdae787931	k__Bacteria	p__Bacteroidetes	c__Bacteroidia	o__Bacteroidales	f__[Barnesiellaceae]	NA	NA
7ab9180354e236555fc1538c10e07d9e	k__Bacteria	p__Bacteroidetes	c__Bacteroidia	o__Bacteroidales	f__[Barnesiellaceae]	NA	NA
fd981de4a56b1d5f839c3edcfea35fdc	k__Bacteria	p__Bacteroidetes	c__Bacteroidia	o__Bacteroidales	f__[Barnesiellaceae]	NA	NA
d2d95e931358640e5731703d16e857d7	k__Bacteria	p__Bacteroidetes	c__Bacteroidia	o__Bacteroidales	f__[Barnesiellaceae]	NA	NA
7b0d391bd6f8c41822449a27461a454a	k__Bacteria	p__Bacteroidetes	c__Bacteroidia	o__Bacteroidales	f__[Barnesiellaceae]	NA	NA
1d0afc273f2729332b193ab51a8be106	k__Bacteria	p__Bacteroidetes	c__Bacteroidia	o__Bacteroidales	f__[Barnesiellaceae]	NA	NA
504c8a5cc0f1854346bf987e83b5782f	k__Bacteria	p__Bacteroidetes	c__Bacteroidia	o__Bacteroidales	f__[Barnesiellaceae]	NA	NA
7ce12788fd2f8479636e23aae67e09c8	k__Bacteria	p__Bacteroidetes	c__Bacteroidia	o__Bacteroidales	f__[Barnesiellaceae]	NA	NA
11b1bc74078e10bba53232ec1e55a620	k__Bacteria	p__Bacteroidetes	c__Bacteroidia	o__Bacteroidales	f__[Barnesiellaceae]	NA	NA
a4eca814b00256494177842f9632a783	k__Bacteria	p__Bacteroidetes	c__Bacteroidia	o__Bacteroidales	f__[Barnesiellaceae]	NA	NA
082e84ba9d10544cd4b51215d297417a	k__Bacteria	p__Bacteroidetes	c__Bacteroidia	o__Bacteroidales	f__[Barnesiellaceae]	NA	NA
7ae8736536f09072d11efc9366cdd61f	k__Bacteria	p__Bacteroidetes	c__Bacteroidia	o__Bacteroidales	f__[Barnesiellaceae]	NA	NA
916572df90df7c6c6f230629cdd17fc1	k__Bacteria	p__Bacteroidetes	c__Bacteroidia	o__Bacteroidales	f__[Barnesiellaceae]	g__Barnesiella	s__viscericola
73b118625d5e4a459203e3b096221260	k__Bacteria	p__Bacteroidetes	c__Bacteroidia	o__Bacteroidales	f__[Barnesiellaceae]	g__Barnesiella	s__viscericola
7b0447e07e6c2e522ab1c412a5aa2d8b	k__Bacteria	p__Bacteroidetes	c__Bacteroidia	o__Bacteroidales	f__[Barnesiellaceae]	g__Barnesiella	s__viscericola
b945172eb22c111542f33115feb85ee9	k__Bacteria	p__Bacteroidetes	c__Bacteroidia	o__Bacteroidales	f__[Barnesiellaceae]	NA	NA
cc5adfdc637d3de084f20a02704810f8	k__Bacteria	p__Bacteroidetes	c__Bacteroidia	o__Bacteroidales	f__[Barnesiellaceae]	NA	NA
fd5b4e659f6a97ec0b0b9cc185545c0e	k__Bacteria	p__Bacteroidetes	c__Bacteroidia	o__Bacteroidales	f__[Barnesiellaceae]	NA	NA
aa5c00be836dbb19a97fc863b215e241	k__Bacteria	p__Bacteroidetes	c__Bacteroidia	o__Bacteroidales	f__S24-7	NA	NA
f2a39686edaa63a936ed6c668b3a4c36	k__Bacteria	p__Bacteroidetes	c__Bacteroidia	o__Bacteroidales	f__S24-7	NA	NA
7ba502a9ffa44e4451f733a20f7d5353	k__Bacteria	p__Bacteroidetes	c__Bacteroidia	o__Bacteroidales	f__S24-7	NA	NA
07d2982170afb78fc8ebe4453f2d3c5e	k__Bacteria	p__Bacteroidetes	c__Bacteroidia	o__Bacteroidales	f__S24-7	NA	NA
3f6503536588cb53c493d4c42e94a338	k__Bacteria	p__Bacteroidetes	c__Bacteroidia	o__Bacteroidales	f__S24-7	NA	NA
d1c017fd94f89318802212666c6260ea	k__Bacteria	p__Bacteroidetes	c__Bacteroidia	o__Bacteroidales	f__S24-7	NA	NA
ab1ffee5bccb4a5f90dfa7b53c1c0300	k__Bacteria	p__Bacteroidetes	c__Bacteroidia	o__Bacteroidales	f__S24-7	NA	NA
46d453ae1f3306f351394af543926947	k__Bacteria	p__Bacteroidetes	c__Bacteroidia	o__Bacteroidales	f__S24-7	NA	NA
f4eaa5efd63ccf81628c3b2b5003d509	k__Bacteria	p__Bacteroidetes	c__Bacteroidia	o__Bacteroidales	f__S24-7	NA	NA
5901cf92babbc061823b4bc7187db15e	k__Bacteria	p__Bacteroidetes	c__Bacteroidia	o__Bacteroidales	f__S24-7	NA	NA
6553b9def9d167299ab1aceb100e4f58	k__Bacteria	p__Bacteroidetes	c__Bacteroidia	o__Bacteroidales	f__S24-7	NA	NA
c5074a9b7e18b96d7c2ff4b093de4b1b	k__Bacteria	p__Bacteroidetes	c__Bacteroidia	o__Bacteroidales	f__S24-7	NA	NA
fbfa4eca23381b853441f5135001d936	k__Bacteria	p__Bacteroidetes	c__Bacteroidia	o__Bacteroidales	f__S24-7	NA	NA
67dcea11d83c8aa1885255281f7322ba	k__Bacteria	p__Bacteroidetes	c__Bacteroidia	o__Bacteroidales	f__S24-7	NA	NA
ac336fe8fd1aa5cc829e115a12ceb7cd	k__Bacteria	p__Bacteroidetes	c__Bacteroidia	o__Bacteroidales	f__S24-7	NA	NA
51d522b06c446754ade6f6cbf223cb66	k__Bacteria	p__Bacteroidetes	c__Bacteroidia	o__Bacteroidales	f__S24-7	NA	NA
aba6d6cf4c0203836bab72d637cdc5e0	k__Bacteria	p__Bacteroidetes	c__Bacteroidia	o__Bacteroidales	f__S24-7	NA	NA
1ed7f712a6fefdd998f5d3a021f954c4	k__Bacteria	p__Bacteroidetes	c__Bacteroidia	o__Bacteroidales	f__S24-7	NA	NA
9ef5cfca784b83ad538f88f4b7813d8f	k__Bacteria	p__Bacteroidetes	c__Bacteroidia	o__Bacteroidales	f__S24-7	NA	NA
f9009b2081b6eb5db445bcc5ad3440cd	k__Bacteria	p__Bacteroidetes	c__Bacteroidia	o__Bacteroidales	f__S24-7	NA	NA
349eeb0d5196cf8393a82f9c4a9afca2	k__Bacteria	p__Bacteroidetes	c__Bacteroidia	o__Bacteroidales	f__S24-7	NA	NA
6092c6b40381e96302b470785901be73	k__Bacteria	p__Bacteroidetes	c__Bacteroidia	o__Bacteroidales	f__S24-7	NA	NA
e85f246b27adda6b5ef9f4ed24c828c5	k__Bacteria	p__Bacteroidetes	c__Bacteroidia	o__Bacteroidales	f__S24-7	NA	NA
b66f50b79ec239d68c4771e036dec628	k__Bacteria	p__Bacteroidetes	c__Bacteroidia	o__Bacteroidales	f__S24-7	NA	NA
05a0dd823bccbdf16aecbf12df81f6a9	k__Bacteria	p__Bacteroidetes	c__Bacteroidia	o__Bacteroidales	f__S24-7	NA	NA
88692f5f20ac87ea0c07341b533b5108	k__Bacteria	p__Bacteroidetes	c__Bacteroidia	o__Bacteroidales	f__S24-7	NA	NA
253f5d44ba0a382d2a767cc99b0624da	k__Bacteria	p__Bacteroidetes	c__Bacteroidia	o__Bacteroidales	f__S24-7	NA	NA
1c2625bf959523aa0c5f9dd83c2f25ee	k__Bacteria	p__Bacteroidetes	c__Bacteroidia	o__Bacteroidales	f__S24-7	NA	NA
98bc297f9d6a9d03ee2e2f9381002131	k__Bacteria	p__Bacteroidetes	c__Bacteroidia	o__Bacteroidales	f__S24-7	NA	NA
324affcc2f18a724c91bdc4355083906	k__Bacteria	p__Bacteroidetes	c__Bacteroidia	o__Bacteroidales	f__S24-7	NA	NA
be25f693142aff9888c81074ffa1c57f	k__Bacteria	p__Bacteroidetes	c__Bacteroidia	o__Bacteroidales	f__S24-7	NA	NA
d497120847a46e20fb8a65e90defe0af	k__Bacteria	p__Bacteroidetes	c__Bacteroidia	o__Bacteroidales	f__S24-7	NA	NA
c3172b3e022aa0a3fe032f7e80dce179	k__Bacteria	p__Bacteroidetes	c__Bacteroidia	o__Bacteroidales	f__S24-7	NA	NA
c31ccaf16ca1ea547eafa02613b6cedc	k__Bacteria	p__Bacteroidetes	c__Bacteroidia	o__Bacteroidales	f__S24-7	NA	NA
d6640f27d7e3a10f518eaaea8f232500	k__Bacteria	p__Bacteroidetes	c__Bacteroidia	o__Bacteroidales	f__S24-7	NA	NA
01267c243123de9fc9241055167e33fb	k__Bacteria	p__Bacteroidetes	c__Bacteroidia	o__Bacteroidales	f__S24-7	NA	NA
9a93bffac694568030e2edd77b572db6	k__Bacteria	p__Bacteroidetes	c__Bacteroidia	o__Bacteroidales	f__S24-7	NA	NA
e12a43e519fbe53010955663f23c4c52	k__Bacteria	p__Bacteroidetes	c__Bacteroidia	o__Bacteroidales	f__S24-7	NA	NA
2f7e91088eb337e1af3cf9e83599da26	k__Bacteria	p__Bacteroidetes	c__Bacteroidia	o__Bacteroidales	f__S24-7	NA	NA
30acd5ff5ab9aada7c7d776bc28b3199	k__Bacteria	p__Bacteroidetes	c__Bacteroidia	o__Bacteroidales	f__S24-7	NA	NA
7f578f935527705c7b459eef7be93440	k__Bacteria	p__Bacteroidetes	c__Bacteroidia	o__Bacteroidales	f__S24-7	NA	NA
4f3ff8fc341da8ef31f00f3ea71b4047	k__Bacteria	p__Bacteroidetes	c__Bacteroidia	o__Bacteroidales	f__S24-7	NA	NA
64fc48cf074883c154e364052bdeed75	k__Bacteria	p__Bacteroidetes	c__Bacteroidia	o__Bacteroidales	f__S24-7	NA	NA
025844d3bab5d6b824f1142737a553a5	k__Bacteria	p__Bacteroidetes	c__Bacteroidia	o__Bacteroidales	f__S24-7	NA	NA
c4dba356d61e7f123843dce1467883d7	k__Bacteria	p__Bacteroidetes	c__Bacteroidia	o__Bacteroidales	f__S24-7	NA	NA
1273258b3c7b161b1f314f8918fe8b7c	k__Bacteria	p__Bacteroidetes	c__Bacteroidia	o__Bacteroidales	f__S24-7	NA	NA
ce1034747915a9b49ae4194fb3f5eefa	k__Bacteria	p__Bacteroidetes	c__Bacteroidia	o__Bacteroidales	f__S24-7	NA	NA
117c1c661bd1bdc6c7324c2e575c182f	k__Bacteria	p__Bacteroidetes	c__Bacteroidia	o__Bacteroidales	f__S24-7	NA	NA
1460354b5d3748626c76463f0a83de20	k__Bacteria	p__Bacteroidetes	c__Bacteroidia	o__Bacteroidales	f__S24-7	NA	NA
fe116502f4e6038baf00ffb0037a2a59	k__Bacteria	p__Bacteroidetes	c__Bacteroidia	o__Bacteroidales	f__S24-7	NA	NA
62de6de7ea6f3b490f4e38eb8b0f6ade	k__Bacteria	p__Bacteroidetes	c__Bacteroidia	o__Bacteroidales	f__S24-7	NA	NA
f0cbeea2b81a3b641014874d2ed2b419	k__Bacteria	p__Bacteroidetes	c__Bacteroidia	o__Bacteroidales	f__S24-7	NA	NA
f21485dcfca1df7a58c5e0ebf9af5709	k__Bacteria	p__Bacteroidetes	c__Bacteroidia	o__Bacteroidales	f__S24-7	NA	NA
dd4c67914dadf54457da0b6d70d3845b	k__Bacteria	p__Bacteroidetes	c__Bacteroidia	o__Bacteroidales	f__S24-7	NA	NA
c725be77faaaf4e541c6c7576f139fb1	k__Bacteria	p__Bacteroidetes	c__Bacteroidia	o__Bacteroidales	f__S24-7	NA	NA
c4cf81901465d2dec3cbee3311de5133	k__Bacteria	p__Bacteroidetes	c__Bacteroidia	o__Bacteroidales	f__S24-7	NA	NA
787fb694f6d3b45d7e14c125d0c655db	k__Bacteria	p__Bacteroidetes	c__Bacteroidia	o__Bacteroidales	f__S24-7	NA	NA
9fa7adadd4432949d8f0694089db30d0	k__Bacteria	p__Bacteroidetes	c__Bacteroidia	o__Bacteroidales	f__S24-7	NA	NA
35d0b6cff1faf39407df9913595cf29f	k__Bacteria	p__Bacteroidetes	c__Bacteroidia	o__Bacteroidales	f__S24-7	NA	NA
d549f8a736597d1ac115c42badf86228	k__Bacteria	p__Bacteroidetes	c__Bacteroidia	o__Bacteroidales	f__S24-7	NA	NA
0c7c04ca12dc82a4558aabf9d8e1cba0	k__Bacteria	p__Bacteroidetes	c__Bacteroidia	o__Bacteroidales	f__S24-7	NA	NA
2b2c8b3bbca65f5179f75ed48efc4881	k__Bacteria	p__Bacteroidetes	c__Bacteroidia	o__Bacteroidales	f__S24-7	NA	NA
14d843bf75943ead7096e1a22d0b42a4	k__Bacteria	p__Bacteroidetes	c__Bacteroidia	o__Bacteroidales	f__S24-7	NA	NA
30191e3965cc7e931186ba0ff2a1b7b4	k__Bacteria	p__Bacteroidetes	c__Bacteroidia	o__Bacteroidales	f__S24-7	NA	NA
971b16fed782895d51aaf9afa1aa91a1	k__Bacteria	p__Bacteroidetes	c__Bacteroidia	o__Bacteroidales	f__S24-7	NA	NA
20d136136394c348799d9dc14665dca8	k__Bacteria	p__Bacteroidetes	c__Bacteroidia	o__Bacteroidales	f__S24-7	NA	NA
7000fd811c9972b0cecbec2af5614860	k__Bacteria	p__Bacteroidetes	c__Bacteroidia	o__Bacteroidales	f__S24-7	NA	NA
367c91c3ad25b6d3d5322199b787ea14	k__Bacteria	p__Bacteroidetes	c__Bacteroidia	o__Bacteroidales	f__Bacteroidaceae	g__Bacteroides	NA
a18cbc49698380a1e11654ddfa76feb1	k__Bacteria	p__Bacteroidetes	c__Bacteroidia	o__Bacteroidales	f__Bacteroidaceae	g__Bacteroides	NA
1e5a2f7864af0a2f73f7c485b4ea8496	k__Bacteria	p__Bacteroidetes	c__Bacteroidia	o__Bacteroidales	f__Bacteroidaceae	g__Bacteroides	NA
4f9975c8dc76934a97dc45b5b32cce22	k__Bacteria	p__Bacteroidetes	c__Bacteroidia	o__Bacteroidales	f__Bacteroidaceae	g__Bacteroides	NA
fade7ceb192acbda9212c7357857f20c	k__Bacteria	p__Bacteroidetes	c__Bacteroidia	o__Bacteroidales	f__Bacteroidaceae	g__Bacteroides	NA
450843cd73fe9a95a74e29c33d489687	k__Bacteria	p__Bacteroidetes	c__Bacteroidia	o__Bacteroidales	f__Bacteroidaceae	g__Bacteroides	NA
4c0759ebc15b0ded23e664fe0ced631e	k__Bacteria	p__Bacteroidetes	c__Bacteroidia	o__Bacteroidales	f__Bacteroidaceae	g__Bacteroides	NA
5902452193bf57c5ade3d2f001767c18	k__Bacteria	p__Bacteroidetes	c__Bacteroidia	o__Bacteroidales	f__Bacteroidaceae	g__Bacteroides	NA
2c8ae0d4a6543075dd5274b85bfa702c	k__Bacteria	p__Bacteroidetes	c__Bacteroidia	o__Bacteroidales	f__Bacteroidaceae	g__Bacteroides	NA
601e8cf0050990bc09d706ef72cd4196	k__Bacteria	p__Bacteroidetes	c__Bacteroidia	o__Bacteroidales	f__Bacteroidaceae	g__Bacteroides	NA
b8597739a99b6be4c4085712a10837d4	k__Bacteria	p__Bacteroidetes	c__Bacteroidia	o__Bacteroidales	f__Bacteroidaceae	g__Bacteroides	NA
a3cf466668ca08e0cc1befadc509fd82	k__Bacteria	p__Bacteroidetes	c__Bacteroidia	o__Bacteroidales	f__Bacteroidaceae	g__Bacteroides	NA
771656dcbce050d1dcd398776553c60d	k__Bacteria	p__Bacteroidetes	c__Bacteroidia	o__Bacteroidales	f__Bacteroidaceae	g__Bacteroides	NA
b4ef75c59786710029cad2a811e82a23	k__Bacteria	p__Bacteroidetes	c__Bacteroidia	o__Bacteroidales	f__Bacteroidaceae	g__Bacteroides	NA
89b9ff5ada27ff795cd51b6950d402fa	k__Bacteria	p__Bacteroidetes	c__Bacteroidia	o__Bacteroidales	f__Bacteroidaceae	g__Bacteroides	NA
0c27cd19a4092b1309c5146eb189e4b8	k__Bacteria	p__Bacteroidetes	c__Bacteroidia	o__Bacteroidales	f__Bacteroidaceae	g__Bacteroides	NA
52a122edbda7040c11355a4826e27d5c	k__Bacteria	p__Bacteroidetes	c__Bacteroidia	o__Bacteroidales	f__Bacteroidaceae	g__Bacteroides	NA
02cf37e4f3cdb082dd66b01ee40355d6	k__Bacteria	p__Bacteroidetes	c__Bacteroidia	o__Bacteroidales	f__Bacteroidaceae	g__Bacteroides	NA
23afa241c73f233ca91272277f6671aa	k__Bacteria	p__Bacteroidetes	c__Bacteroidia	o__Bacteroidales	f__Bacteroidaceae	g__Bacteroides	NA
1dd266ee1dd9be8aed2e6288fa19afe2	k__Bacteria	p__Bacteroidetes	c__Bacteroidia	o__Bacteroidales	f__Bacteroidaceae	g__Bacteroides	NA
b634c284e74b0c5c18d28a18e1d93727	k__Bacteria	p__Bacteroidetes	c__Bacteroidia	o__Bacteroidales	f__Bacteroidaceae	g__Bacteroides	NA
5e66d8e757762d7bc49b39b8e965a113	k__Bacteria	p__Bacteroidetes	c__Bacteroidia	o__Bacteroidales	f__Bacteroidaceae	g__Bacteroides	NA
8efd738c5ff3b1e51f7b3e86c00f7be1	k__Bacteria	p__Bacteroidetes	c__Bacteroidia	o__Bacteroidales	f__Bacteroidaceae	g__Bacteroides	s__plebeius
d71749e76c980407322832960eaccb0c	k__Bacteria	p__Bacteroidetes	c__Bacteroidia	o__Bacteroidales	f__Bacteroidaceae	g__Bacteroides	s__plebeius
f6225e22981f18055cd40e911079f914	k__Bacteria	p__Bacteroidetes	c__Bacteroidia	o__Bacteroidales	f__Bacteroidaceae	g__Bacteroides	s__plebeius
0099cda3063e54b0cf0d5434b2ad6bf1	k__Bacteria	p__Bacteroidetes	c__Bacteroidia	o__Bacteroidales	f__Bacteroidaceae	g__Bacteroides	s__plebeius
e8320c5d8c2071e8953977c8136fecea	k__Bacteria	p__Bacteroidetes	c__Bacteroidia	o__Bacteroidales	f__Bacteroidaceae	g__Bacteroides	s__plebeius
62b0b227274ac57b15ae261a1e6eace5	k__Bacteria	p__Bacteroidetes	c__Bacteroidia	o__Bacteroidales	f__Bacteroidaceae	g__Bacteroides	s__plebeius
ff566ddc1ca2140c5c38b0fed91c4abe	k__Bacteria	p__Bacteroidetes	c__Bacteroidia	o__Bacteroidales	f__Bacteroidaceae	g__Bacteroides	s__plebeius
e95a3353708b4a6ad62d07b1449ef31f	k__Bacteria	p__Bacteroidetes	c__Bacteroidia	o__Bacteroidales	f__Bacteroidaceae	g__Bacteroides	s__plebeius
53e7ff407608dd2c4a5511a0ee4d9c42	k__Bacteria	p__Bacteroidetes	c__Bacteroidia	o__Bacteroidales	f__Bacteroidaceae	g__Bacteroides	s__plebeius
7ab72edce7837f5aa08801d4f249554a	k__Bacteria	p__Bacteroidetes	c__Bacteroidia	o__Bacteroidales	f__Bacteroidaceae	g__Bacteroides	s__plebeius
a49a22a10c2cbc11d1d09ca2fd515712	k__Bacteria	p__Bacteroidetes	c__Bacteroidia	o__Bacteroidales	f__Bacteroidaceae	g__Bacteroides	s__plebeius
f57bad70f7938b59d1565ef3182a4c06	k__Bacteria	p__Bacteroidetes	c__Bacteroidia	o__Bacteroidales	f__Bacteroidaceae	g__Bacteroides	NA
0308bc0cdb7b56669df4bda01a046adb	k__Bacteria	p__Bacteroidetes	c__Bacteroidia	o__Bacteroidales	f__Bacteroidaceae	g__Bacteroides	NA
3cc26f2939d59da482ead5603f46a5bb	k__Bacteria	p__Bacteroidetes	c__Bacteroidia	o__Bacteroidales	f__Bacteroidaceae	g__Bacteroides	NA
5014831962cbf3f76ee5f106bc2c37c8	k__Bacteria	p__Bacteroidetes	c__Bacteroidia	o__Bacteroidales	f__Bacteroidaceae	g__Bacteroides	NA
c0506a26a8f982def4968396ef53ac68	k__Bacteria	p__Bacteroidetes	c__Bacteroidia	o__Bacteroidales	f__Bacteroidaceae	g__Bacteroides	NA
f5d491ec1278b88477fc4d7554a5b07a	k__Bacteria	p__Bacteroidetes	c__Bacteroidia	o__Bacteroidales	f__Bacteroidaceae	g__Bacteroides	NA
648f042d1c414be7490f5dfaf16298f3	k__Bacteria	p__Bacteroidetes	c__Bacteroidia	o__Bacteroidales	f__Bacteroidaceae	g__Bacteroides	s__coprophilus
43b822149ff7dcec9114f4735fcc0085	k__Bacteria	p__Bacteroidetes	c__Bacteroidia	o__Bacteroidales	f__Bacteroidaceae	g__Bacteroides	s__coprophilus
1a22092d83fedb4ecc61f745fc5598c5	k__Bacteria	p__Bacteroidetes	c__Bacteroidia	o__Bacteroidales	f__Bacteroidaceae	g__Bacteroides	s__coprophilus
75f4eb46fbbdfe7f75525d0e752124bd	k__Bacteria	p__Bacteroidetes	c__Bacteroidia	o__Bacteroidales	f__Bacteroidaceae	g__Bacteroides	s__coprophilus
ca61503a78048380d18c7af6f3bcb2ed	k__Bacteria	p__Bacteroidetes	c__Bacteroidia	o__Bacteroidales	f__Bacteroidaceae	g__Bacteroides	s__coprophilus
99a926a62aa6e1e71400ad7b16af4d84	k__Bacteria	p__Bacteroidetes	c__Bacteroidia	o__Bacteroidales	f__Bacteroidaceae	g__Bacteroides	NA
67848c69e1a90a40363fe7aa3337e78a	k__Bacteria	p__Bacteroidetes	c__Bacteroidia	o__Bacteroidales	f__Bacteroidaceae	g__Bacteroides	NA
4b9cf308d8704bb7a8a2f848929cb598	k__Bacteria	p__Bacteroidetes	c__Bacteroidia	o__Bacteroidales	f__Bacteroidaceae	g__Bacteroides	s__barnesiae
756a42af3684786977ad3939980cc968	k__Bacteria	p__Bacteroidetes	c__Bacteroidia	o__Bacteroidales	f__Bacteroidaceae	g__Bacteroides	s__barnesiae
c1d399ba306c6e65b4f585588d64d9b1	k__Bacteria	p__Bacteroidetes	c__Bacteroidia	o__Bacteroidales	f__Bacteroidaceae	g__Bacteroides	s__barnesiae
02ae4ed42c1e811e79fafac993809c58	k__Bacteria	p__Bacteroidetes	c__Bacteroidia	o__Bacteroidales	f__Bacteroidaceae	g__Bacteroides	s__barnesiae
28e98af88abe0bc31cf6eac6247f5df8	k__Bacteria	p__Bacteroidetes	c__Bacteroidia	o__Bacteroidales	f__Bacteroidaceae	g__Bacteroides	s__barnesiae
1ea1a5aafa2c46b056691ad308ccbdae	k__Bacteria	p__Bacteroidetes	c__Bacteroidia	o__Bacteroidales	f__Bacteroidaceae	g__Bacteroides	NA
e97cede8d0f5524f11a6c6ed15842435	k__Bacteria	p__Bacteroidetes	c__Bacteroidia	o__Bacteroidales	f__Bacteroidaceae	g__Bacteroides	NA
a025c923120254fa0f76ad167a222e60	k__Bacteria	p__Bacteroidetes	c__Bacteroidia	o__Bacteroidales	f__Bacteroidaceae	g__Bacteroides	NA
7a7f1aeaf6d60e9122365c010e1ec904	k__Bacteria	p__Bacteroidetes	c__Bacteroidia	o__Bacteroidales	f__Bacteroidaceae	g__Bacteroides	NA
a144081ad99290d2b937f94489a1d910	k__Bacteria	p__Bacteroidetes	c__Bacteroidia	o__Bacteroidales	f__Bacteroidaceae	g__Bacteroides	NA
5e184862c9a69cac96652468298ac1f9	k__Bacteria	p__Bacteroidetes	c__Bacteroidia	o__Bacteroidales	f__Bacteroidaceae	g__Bacteroides	NA
48dc2692b651eb5606e786571e898d85	k__Bacteria	p__Bacteroidetes	c__Bacteroidia	o__Bacteroidales	f__Prevotellaceae	g__Prevotella	NA
1e9d67df19381137dab46972f0179058	k__Bacteria	p__Bacteroidetes	c__Bacteroidia	o__Bacteroidales	f__Bacteroidaceae	g__Bacteroides	NA
ba5800c8366bb3ce5c35f79d8c4e1dc8	k__Bacteria	p__Bacteroidetes	c__Bacteroidia	o__Bacteroidales	f__Bacteroidaceae	g__Bacteroides	NA
478502c5dec2a011829c6adb459930ec	k__Bacteria	p__Bacteroidetes	c__Bacteroidia	o__Bacteroidales	f__Bacteroidaceae	g__Bacteroides	NA
0894b515d689cc639eaa3a03df94c5aa	k__Bacteria	p__Bacteroidetes	c__Bacteroidia	o__Bacteroidales	f__Bacteroidaceae	g__Bacteroides	NA
1d6b24f56315c4027110bc5c95a290ea	k__Bacteria	p__Bacteroidetes	c__Bacteroidia	o__Bacteroidales	f__Bacteroidaceae	g__Bacteroides	NA
d9d677bb1d54f55ab38ba0a0ea9c0af5	k__Bacteria	p__Bacteroidetes	c__Bacteroidia	o__Bacteroidales	f__Bacteroidaceae	g__Bacteroides	NA
d0a556a4573874e9391ae46badb9e09f	k__Bacteria	p__Bacteroidetes	c__Bacteroidia	o__Bacteroidales	f__Bacteroidaceae	g__Bacteroides	NA
35232246592822580df39b9eedd155b8	k__Bacteria	p__Bacteroidetes	c__Bacteroidia	o__Bacteroidales	f__Bacteroidaceae	g__Bacteroides	NA
3e6377febaa02fbc9ab4366061fd5c71	k__Bacteria	p__Bacteroidetes	c__Bacteroidia	o__Bacteroidales	f__Bacteroidaceae	g__Bacteroides	NA
2ae090f415e31bd6776684f71410a3ed	k__Bacteria	p__Bacteroidetes	c__Bacteroidia	o__Bacteroidales	f__Bacteroidaceae	g__Bacteroides	NA
1df488b93cbf1d124483a8ecf9963c48	k__Bacteria	p__Bacteroidetes	c__Bacteroidia	o__Bacteroidales	f__Bacteroidaceae	g__Bacteroides	NA
9c5ab932920c948e9339075abf1ee1c9	k__Bacteria	p__Bacteroidetes	c__Bacteroidia	o__Bacteroidales	f__Bacteroidaceae	g__Bacteroides	NA
a0eaf6bc20a19df42708d0b4a51864c2	k__Bacteria	p__Bacteroidetes	c__Bacteroidia	o__Bacteroidales	f__Bacteroidaceae	g__Bacteroides	NA
11b5697bd398c52c6deb3919a1282d94	k__Bacteria	p__Bacteroidetes	c__Bacteroidia	o__Bacteroidales	f__Bacteroidaceae	g__Bacteroides	NA
6f5c22f267e85386184bef8b7d9e4800	k__Bacteria	p__Bacteroidetes	c__Bacteroidia	o__Bacteroidales	f__Bacteroidaceae	g__Bacteroides	NA
57bfa46fb4871a1987d70d3fa7d2d6de	k__Bacteria	p__Bacteroidetes	c__Bacteroidia	o__Bacteroidales	f__Bacteroidaceae	g__Bacteroides	NA
f1d7ccf464c7c2f061d3361aba156db1	k__Bacteria	p__Bacteroidetes	c__Bacteroidia	o__Bacteroidales	f__Bacteroidaceae	g__Bacteroides	NA
bc1c5a4afc0460d05f197e6ac1b75d4c	k__Bacteria	p__Bacteroidetes	c__Bacteroidia	o__Bacteroidales	f__Bacteroidaceae	g__Bacteroides	NA
ed6be4f445dedfd810a05f4113889ee3	k__Bacteria	p__Bacteroidetes	c__Bacteroidia	o__Bacteroidales	f__Bacteroidaceae	g__Bacteroides	NA
0ed26b2927205b2486301122fa28645b	k__Bacteria	p__Bacteroidetes	c__Bacteroidia	o__Bacteroidales	f__Bacteroidaceae	g__Bacteroides	NA
8e1169331ac9d3ff4f9ab1ad941f1fbd	k__Bacteria	p__Bacteroidetes	c__Bacteroidia	o__Bacteroidales	f__Bacteroidaceae	g__Bacteroides	NA
5fa6d4eec5d748864dc81a803587e34b	k__Bacteria	p__Bacteroidetes	c__Bacteroidia	o__Bacteroidales	f__Bacteroidaceae	g__Bacteroides	NA
ed7a853cdf1d72558c208db5242b0277	k__Bacteria	p__Bacteroidetes	c__Bacteroidia	o__Bacteroidales	f__Bacteroidaceae	g__Bacteroides	NA
e3cfaa1d78143714f39e3ae59d215416	k__Bacteria	p__Bacteroidetes	c__Bacteroidia	o__Bacteroidales	f__Bacteroidaceae	g__Bacteroides	NA
7deb05c959e0b2a41872f2c2a28087b5	k__Bacteria	p__Bacteroidetes	c__Bacteroidia	o__Bacteroidales	f__Bacteroidaceae	g__Bacteroides	NA
37567420b5b198060de80603bf5bad60	k__Bacteria	p__Bacteroidetes	c__Bacteroidia	o__Bacteroidales	f__Bacteroidaceae	g__Bacteroides	NA
7805526fd732b0d15ad2ddec0f97ff9f	k__Bacteria	p__Bacteroidetes	c__Bacteroidia	o__Bacteroidales	f__Bacteroidaceae	g__Bacteroides	NA
2684b3c8b620a3f72af4a08b348f0e06	k__Bacteria	p__Bacteroidetes	c__Bacteroidia	o__Bacteroidales	f__Bacteroidaceae	g__Bacteroides	NA
537df26e78c551b70eedd118a7a6048c	k__Bacteria	p__Bacteroidetes	c__Bacteroidia	o__Bacteroidales	f__Bacteroidaceae	g__Bacteroides	NA
61d2badd8fe256785e6634d30aa50e3b	k__Bacteria	p__Bacteroidetes	c__Bacteroidia	o__Bacteroidales	f__Bacteroidaceae	g__Bacteroides	NA
abde300937375e6e757830c52e9b9d49	k__Bacteria	p__Bacteroidetes	c__Bacteroidia	o__Bacteroidales	f__Bacteroidaceae	g__Bacteroides	NA
c4a1aeee6cc94c4fd334a9b7cef0fe85	k__Bacteria	p__Bacteroidetes	c__Bacteroidia	o__Bacteroidales	f__Bacteroidaceae	g__Bacteroides	NA
bb1b75f41ff9c9db1d1de41e8388eb52	k__Bacteria	p__Bacteroidetes	c__Bacteroidia	o__Bacteroidales	f__Bacteroidaceae	g__Bacteroides	NA
ccfe89b723f55b8b642263f196c81a9f	k__Bacteria	p__Bacteroidetes	c__Bacteroidia	o__Bacteroidales	f__Bacteroidaceae	g__Bacteroides	NA
0e48d87c8f0ff9f5893d0e15e3474386	k__Bacteria	p__Bacteroidetes	c__Bacteroidia	o__Bacteroidales	f__Bacteroidaceae	g__Bacteroides	NA
7bf7ba09a1002d3f02ef0da14534a4b2	k__Bacteria	p__Bacteroidetes	c__Bacteroidia	o__Bacteroidales	f__Bacteroidaceae	g__Bacteroides	NA
7c22b76f20cb5a5d5743c0684d29d57c	k__Bacteria	p__Bacteroidetes	c__Bacteroidia	o__Bacteroidales	f__Bacteroidaceae	g__Bacteroides	NA
c34051343f04de894d0c8b01b9da0b29	k__Bacteria	p__Bacteroidetes	c__Bacteroidia	o__Bacteroidales	f__Bacteroidaceae	g__Bacteroides	NA
d22121459b2a73a6ae6a56da7e385ac5	k__Bacteria	p__Bacteroidetes	c__Bacteroidia	o__Bacteroidales	f__Bacteroidaceae	g__Bacteroides	s__caccae
d420e967cfac8470f738856ce28b8779	k__Bacteria	p__Bacteroidetes	c__Bacteroidia	o__Bacteroidales	f__Bacteroidaceae	g__Bacteroides	s__caccae
2f4938938f747085132ad7dd02b8a4b4	k__Bacteria	p__Bacteroidetes	c__Bacteroidia	o__Bacteroidales	f__Bacteroidaceae	g__Bacteroides	NA
df406d562c92855acb9d6335a1248f3c	k__Bacteria	p__Bacteroidetes	c__Bacteroidia	o__Bacteroidales	f__Bacteroidaceae	g__Bacteroides	NA
932c9c5ed32644ab1fed31d8c1e594d6	k__Bacteria	p__Bacteroidetes	c__Bacteroidia	o__Bacteroidales	f__Bacteroidaceae	g__Bacteroides	s__fragilis
080527cfd432cb6ade9de2db5973e702	k__Bacteria	p__Bacteroidetes	c__Bacteroidia	o__Bacteroidales	f__Bacteroidaceae	g__Bacteroides	NA
16f0f67b7a79eac6e11198da439c2329	k__Bacteria	p__Bacteroidetes	c__Bacteroidia	o__Bacteroidales	f__Bacteroidaceae	g__Bacteroides	s__fragilis
1ebdd916f27245b2a6e694a815dfa614	k__Bacteria	p__Bacteroidetes	c__Bacteroidia	o__Bacteroidales	f__Bacteroidaceae	g__Bacteroides	NA
0da3fedd96d9945dbea84a167ec45f0b	k__Bacteria	p__Bacteroidetes	c__Bacteroidia	o__Bacteroidales	f__Bacteroidaceae	g__Bacteroides	NA
72588bffe9dd3702497268b3a960d2bc	k__Bacteria	p__Bacteroidetes	c__Bacteroidia	o__Bacteroidales	f__Bacteroidaceae	g__Bacteroides	NA
6f12884a02494aed396249d7aae3d40b	k__Bacteria	p__Bacteroidetes	c__Bacteroidia	o__Bacteroidales	f__Bacteroidaceae	g__Bacteroides	NA
853efa9af967a5262bc9d5cae1b0d7d2	k__Bacteria	p__Bacteroidetes	c__Bacteroidia	o__Bacteroidales	f__Bacteroidaceae	g__Bacteroides	NA
905779f91349091f3498f3967314505b	k__Bacteria	p__Bacteroidetes	c__Bacteroidia	o__Bacteroidales	f__Bacteroidaceae	g__Bacteroides	s__ovatus
bf181b9c4583796348c570e09ab8bd23	k__Bacteria	p__Bacteroidetes	c__Bacteroidia	o__Bacteroidales	f__Bacteroidaceae	g__Bacteroides	NA
0f04fc4ca45316279d93f03dcaaa6d3a	k__Bacteria	p__Bacteroidetes	c__Bacteroidia	o__Bacteroidales	f__Bacteroidaceae	g__Bacteroides	s__ovatus
c398cb59b90d64833e7e30e58fea8c4c	k__Bacteria	p__Bacteroidetes	c__Bacteroidia	o__Bacteroidales	f__Bacteroidaceae	g__Bacteroides	NA
5c9f6944d802b2c233674a0b6bb83efa	k__Bacteria	p__Bacteroidetes	c__Bacteroidia	o__Bacteroidales	f__Bacteroidaceae	g__Bacteroides	s__ovatus
6f3c12fcd7861c19e57effb63de07fd0	k__Bacteria	p__Bacteroidetes	c__Bacteroidia	o__Bacteroidales	f__Bacteroidaceae	g__Bacteroides	s__ovatus
572689bfaca590bed81266119ba9a567	k__Bacteria	p__Bacteroidetes	c__Bacteroidia	o__Bacteroidales	f__Bacteroidaceae	g__Bacteroides	s__ovatus
b33e8c2c5aeb7e0f195dae54849ba0e0	k__Bacteria	p__Bacteroidetes	c__Bacteroidia	o__Bacteroidales	f__Bacteroidaceae	g__Bacteroides	s__ovatus
a5745d8f05d1319293f35f8c54a4f8a3	k__Bacteria	p__Bacteroidetes	c__Bacteroidia	o__Bacteroidales	f__Bacteroidaceae	g__Bacteroides	s__ovatus
ab28886069fabe1ff46f12edaa272dab	k__Bacteria	p__Bacteroidetes	c__Bacteroidia	o__Bacteroidales	f__Bacteroidaceae	g__Bacteroides	s__ovatus
af99ead1b86d8d234bed59c1a4cbefb7	k__Bacteria	p__Bacteroidetes	c__Bacteroidia	o__Bacteroidales	f__Bacteroidaceae	g__Bacteroides	s__ovatus
db29dc4b4b1f0dc5f843e792968db530	k__Bacteria	p__Bacteroidetes	c__Bacteroidia	o__Bacteroidales	f__Bacteroidaceae	g__Bacteroides	s__ovatus
fef06bf316c3342c3b0b3bd9c0ccc14a	k__Bacteria	p__Bacteroidetes	c__Bacteroidia	o__Bacteroidales	f__Bacteroidaceae	g__Bacteroides	s__ovatus
50e8f89c4e7c02ebb1721f3338c44b78	k__Bacteria	p__Bacteroidetes	c__Bacteroidia	o__Bacteroidales	f__Bacteroidaceae	g__Bacteroides	s__ovatus
a24ab5fd5981f6df8cd03cd65d75a0b0	k__Bacteria	p__Bacteroidetes	c__Bacteroidia	o__Bacteroidales	f__Bacteroidaceae	g__Bacteroides	s__ovatus
d22f342df6c42a4129cb0834372a0555	k__Bacteria	p__Bacteroidetes	c__Bacteroidia	o__Bacteroidales	f__Bacteroidaceae	g__Bacteroides	s__ovatus
ac90913deabbcbf4b17d39b98000f2cc	k__Bacteria	p__Bacteroidetes	c__Bacteroidia	o__Bacteroidales	f__Bacteroidaceae	g__Bacteroides	NA
4982fc76057e05098236d261baaf3b9d	k__Bacteria	p__Bacteroidetes	c__Bacteroidia	o__Bacteroidales	f__Bacteroidaceae	g__Bacteroides	NA
387c200212f6bc40ff8641a474bc7714	k__Bacteria	p__Bacteroidetes	c__Bacteroidia	o__Bacteroidales	f__Bacteroidaceae	g__Bacteroides	NA
4b817da2e721ecea47a4f3f63503549d	k__Bacteria	p__Bacteroidetes	c__Bacteroidia	o__Bacteroidales	f__Bacteroidaceae	g__Bacteroides	NA
e4b0719a06f1186afcb221d12df7af8e	k__Bacteria	p__Bacteroidetes	c__Bacteroidia	o__Bacteroidales	f__Bacteroidaceae	g__Bacteroides	NA
03f01a2d8ead2af6143f4af447ecc5f5	k__Bacteria	p__Bacteroidetes	c__Bacteroidia	o__Bacteroidales	f__Bacteroidaceae	g__Bacteroides	NA
eb109baa0b503258edb2107af06e7ab9	k__Bacteria	p__Bacteroidetes	c__Bacteroidia	o__Bacteroidales	f__Bacteroidaceae	g__Bacteroides	NA
d527e933f730d182a4f09cb64a8f3996	k__Bacteria	p__Bacteroidetes	c__Bacteroidia	o__Bacteroidales	f__Bacteroidaceae	g__Bacteroides	NA
30394a2b90fa1d0744b0169d229ff371	k__Bacteria	p__Bacteroidetes	c__Bacteroidia	o__Bacteroidales	f__Bacteroidaceae	g__Bacteroides	NA
356c081797add0c10d528c655ed58684	k__Bacteria	p__Bacteroidetes	c__Bacteroidia	o__Bacteroidales	f__Bacteroidaceae	g__Bacteroides	NA
86327e541b94e3653c73814c1f700e48	k__Bacteria	p__Bacteroidetes	c__Bacteroidia	o__Bacteroidales	f__Bacteroidaceae	g__Bacteroides	NA
14d3bea61ab6c862d965d9def0a8cfce	k__Bacteria	p__Bacteroidetes	c__Bacteroidia	o__Bacteroidales	f__Bacteroidaceae	g__Bacteroides	NA
f5c6a74ce40a75e5c889aff169ef19ad	k__Bacteria	p__Bacteroidetes	c__Bacteroidia	o__Bacteroidales	f__Bacteroidaceae	g__Bacteroides	NA
5cde76c8cebf7462371eb167b265b303	k__Bacteria	p__Bacteroidetes	c__Bacteroidia	o__Bacteroidales	f__Bacteroidaceae	g__Bacteroides	NA
f1a7db5459cd1a3fd62a4ff1911d93b0	k__Bacteria	p__Bacteroidetes	c__Bacteroidia	o__Bacteroidales	f__Bacteroidaceae	g__Bacteroides	NA
98b5253845c357f612a3932b3dad41fb	k__Bacteria	p__Bacteroidetes	c__Bacteroidia	o__Bacteroidales	f__Bacteroidaceae	g__Bacteroides	NA
fcf901214ae5ad2815ca52d4a1fcb678	k__Bacteria	p__Bacteroidetes	c__Bacteroidia	o__Bacteroidales	f__Bacteroidaceae	g__Bacteroides	s__uniformis
39ec60174060fa9e7f09dc282e9c98ab	k__Bacteria	p__Bacteroidetes	c__Bacteroidia	o__Bacteroidales	f__Bacteroidaceae	g__Bacteroides	NA
4b8b0df592758b919b905f3ab4b21b0f	k__Bacteria	p__Bacteroidetes	c__Bacteroidia	o__Bacteroidales	f__Bacteroidaceae	g__Bacteroides	s__uniformis
e9cb65b7c2db21112bb5f3eaa7183aad	k__Bacteria	p__Bacteroidetes	c__Bacteroidia	o__Bacteroidales	f__Bacteroidaceae	g__Bacteroides	s__uniformis
7d1315ab3883c7fb5bfb100c27876872	k__Bacteria	p__Bacteroidetes	c__Bacteroidia	o__Bacteroidales	f__Bacteroidaceae	g__Bacteroides	s__uniformis
5b1096e8e50584894cc2a851a307be79	k__Bacteria	p__Bacteroidetes	c__Bacteroidia	o__Bacteroidales	f__Bacteroidaceae	g__Bacteroides	s__uniformis
51f794e8f4558e2d77e25134c898c45c	k__Bacteria	p__Bacteroidetes	c__Bacteroidia	o__Bacteroidales	f__Bacteroidaceae	g__Bacteroides	s__uniformis
b8b70fcabad26c4906176b9b593d648b	k__Bacteria	p__Bacteroidetes	c__Bacteroidia	o__Bacteroidales	f__Bacteroidaceae	g__Bacteroides	NA
f37c1a92eb9b325154931c6c8c282dc3	k__Bacteria	p__Bacteroidetes	c__Bacteroidia	o__Bacteroidales	f__Bacteroidaceae	g__Bacteroides	NA
14dde5fe054c39b35c556fc13f932676	k__Bacteria	p__Bacteroidetes	c__Bacteroidia	o__Bacteroidales	f__Bacteroidaceae	g__Bacteroides	s__uniformis
d6a73e9b3f24aa6c36de6a684175f7a3	k__Bacteria	p__Bacteroidetes	c__Bacteroidia	o__Bacteroidales	f__Bacteroidaceae	g__Bacteroides	s__uniformis
f481049324936e4e9950c5c92731d49d	k__Bacteria	p__Bacteroidetes	c__Bacteroidia	o__Bacteroidales	f__Bacteroidaceae	g__Bacteroides	s__uniformis
eadd2a525d3761ac2884e839d35e315b	k__Bacteria	p__Bacteroidetes	c__Bacteroidia	o__Bacteroidales	f__Bacteroidaceae	g__Bacteroides	s__uniformis
299ff0b4149c21df9999ad48709e3adb	k__Bacteria	p__Bacteroidetes	c__Bacteroidia	o__Bacteroidales	f__Bacteroidaceae	g__Bacteroides	s__uniformis
a4a5fe418383859f37b10685a13c519e	k__Bacteria	p__Bacteroidetes	c__Bacteroidia	o__Bacteroidales	f__Bacteroidaceae	g__Bacteroides	s__uniformis
d82caa1ae8dfbca4443f9e4bfd827f9e	k__Bacteria	p__Bacteroidetes	c__Bacteroidia	o__Bacteroidales	f__Bacteroidaceae	g__Bacteroides	s__uniformis
163083a8f9c43f5b937bc9ed97b09793	k__Bacteria	p__Bacteroidetes	c__Bacteroidia	o__Bacteroidales	f__Bacteroidaceae	g__Bacteroides	s__uniformis
701bf5b7fedc33b1cb68a4c98afed9a8	k__Bacteria	p__Bacteroidetes	c__Bacteroidia	o__Bacteroidales	f__Bacteroidaceae	g__Bacteroides	s__eggerthii
e560196d67a9a3cc1129c6962b8136e2	k__Bacteria	p__Bacteroidetes	c__Bacteroidia	o__Bacteroidales	f__Bacteroidaceae	g__Bacteroides	NA
9a218da9cd8d6aed74bb0974179d3b99	k__Bacteria	p__Bacteroidetes	c__Bacteroidia	o__Bacteroidales	f__Bacteroidaceae	g__Bacteroides	s__eggerthii
c2c084e061f130bab7ad3d1c210b95df	k__Bacteria	p__Bacteroidetes	c__Bacteroidia	o__Bacteroidales	f__Bacteroidaceae	g__Bacteroides	s__eggerthii
85c7dcbff462039c74320509740edc48	k__Bacteria	p__Bacteroidetes	c__Bacteroidia	o__Bacteroidales	f__Bacteroidaceae	g__Bacteroides	s__eggerthii
9b2c50f6676c531a71a0711ef92aa501	k__Bacteria	p__Bacteroidetes	c__Bacteroidia	o__Bacteroidales	f__Bacteroidaceae	g__Bacteroides	s__eggerthii
4736b363d72be735e18cb026edc3aee6	k__Bacteria	p__Bacteroidetes	c__Bacteroidia	o__Bacteroidales	f__Bacteroidaceae	g__Bacteroides	s__eggerthii
c65e833a751b98a6ce3a525d71edeb47	k__Bacteria	p__Bacteroidetes	c__Bacteroidia	o__Bacteroidales	f__[Paraprevotellaceae]	g__CF231	NA
3d6b0b4a48879d6b002b50aee71c9159	k__Bacteria	p__Bacteroidetes	c__Bacteroidia	o__Bacteroidales	f__[Paraprevotellaceae]	g__Paraprevotella	NA
3fa71cf56b86352f2b270c4aa7c1eff6	k__Bacteria	p__Bacteroidetes	c__Bacteroidia	o__Bacteroidales	f__[Paraprevotellaceae]	g__Paraprevotella	NA
4f286aab8be6ffd94e2586f04ebef2f3	k__Bacteria	p__Bacteroidetes	c__Bacteroidia	o__Bacteroidales	f__[Paraprevotellaceae]	g__Paraprevotella	NA
0e37d9c3870a0d7776339b3ab71192d0	k__Bacteria	p__Bacteroidetes	c__Bacteroidia	o__Bacteroidales	f__[Paraprevotellaceae]	g__Paraprevotella	NA
1efe70e365249c0d2fc28580b6ba0529	k__Bacteria	p__Bacteroidetes	c__Bacteroidia	o__Bacteroidales	f__[Paraprevotellaceae]	g__Paraprevotella	NA
2c83ed3effb78c73fca7c96e9402670c	k__Bacteria	p__Bacteroidetes	c__Bacteroidia	o__Bacteroidales	f__[Paraprevotellaceae]	g__Paraprevotella	NA
bc60ba738b4909695acd55db118b3d03	k__Bacteria	p__Bacteroidetes	c__Bacteroidia	o__Bacteroidales	f__[Paraprevotellaceae]	g__Paraprevotella	NA
57dc048496fbb9b42e1932a9084e78f9	k__Bacteria	p__Bacteroidetes	c__Bacteroidia	o__Bacteroidales	f__[Paraprevotellaceae]	g__Paraprevotella	NA
cfda68a322e6fa9fb2732473685c901a	k__Bacteria	p__Bacteroidetes	c__Bacteroidia	o__Bacteroidales	f__[Paraprevotellaceae]	g__Paraprevotella	NA
42d1567171c1af7703c2873336131b9d	k__Bacteria	p__Bacteroidetes	c__Bacteroidia	o__Bacteroidales	f__[Paraprevotellaceae]	g__Paraprevotella	NA
d755e3c36eb04178b09fd4de48524b6e	k__Bacteria	p__Bacteroidetes	c__Bacteroidia	o__Bacteroidales	f__[Paraprevotellaceae]	g__Paraprevotella	NA
78393e1b47672f8890d53118442e2248	k__Bacteria	p__Bacteroidetes	c__Bacteroidia	o__Bacteroidales	f__[Paraprevotellaceae]	g__Paraprevotella	NA
04722fb75f75dd528c30c7caa8f86338	k__Bacteria	p__Bacteroidetes	c__Bacteroidia	o__Bacteroidales	f__[Paraprevotellaceae]	g__Paraprevotella	NA
0f5394e96c0b3cf453e710d7cc9897b6	k__Bacteria	p__Bacteroidetes	c__Bacteroidia	o__Bacteroidales	f__[Paraprevotellaceae]	g__Paraprevotella	NA
628c11a8d916876f0545176cdea85b5f	k__Bacteria	p__Bacteroidetes	c__Bacteroidia	o__Bacteroidales	f__[Paraprevotellaceae]	g__Paraprevotella	NA
03520834b84c99690e9d5b68fad4516b	k__Bacteria	p__Bacteroidetes	c__Bacteroidia	o__Bacteroidales	f__[Paraprevotellaceae]	g__Paraprevotella	NA
a8b9d3d461aa2392ad4479ab1fad0d20	k__Bacteria	p__Bacteroidetes	c__Bacteroidia	o__Bacteroidales	f__[Paraprevotellaceae]	g__Paraprevotella	NA
ef6ff68d1085621b58bd1f2c2f24643c	k__Bacteria	p__Bacteroidetes	c__Bacteroidia	o__Bacteroidales	f__[Paraprevotellaceae]	g__Paraprevotella	NA
f567ff9787984b34955c44b257ce153e	k__Bacteria	p__Bacteroidetes	c__Bacteroidia	o__Bacteroidales	f__[Paraprevotellaceae]	g__Paraprevotella	NA
876e8c65222a4269e2c2372c2e50fdca	k__Bacteria	p__Bacteroidetes	c__Bacteroidia	o__Bacteroidales	f__[Paraprevotellaceae]	g__Paraprevotella	NA
75d64d2c8277daafaecd0bddb48e6c27	k__Bacteria	p__Bacteroidetes	c__Bacteroidia	o__Bacteroidales	f__[Paraprevotellaceae]	g__Paraprevotella	NA
5285d26120e842f2e8d6933aea1ed0fc	k__Bacteria	p__Bacteroidetes	c__Bacteroidia	o__Bacteroidales	f__[Paraprevotellaceae]	g__Paraprevotella	NA
cb9ae62618083a63c03168191ac82585	k__Bacteria	p__Bacteroidetes	c__Bacteroidia	o__Bacteroidales	f__[Paraprevotellaceae]	g__Paraprevotella	NA
640053a2de6e2f1c5685b1e375c14176	k__Bacteria	p__Bacteroidetes	c__Bacteroidia	o__Bacteroidales	f__[Paraprevotellaceae]	NA	NA
286f32daaa5b280cd012317cf3834d29	k__Bacteria	p__Bacteroidetes	c__Bacteroidia	o__Bacteroidales	f__[Paraprevotellaceae]	NA	NA
51031fa8f2f11ec31d4ff8851b6fb1c0	k__Bacteria	p__Bacteroidetes	c__Bacteroidia	o__Bacteroidales	f__[Paraprevotellaceae]	NA	NA
3894aa847571c18177e590f3e826d049	k__Bacteria	p__Bacteroidetes	c__Bacteroidia	o__Bacteroidales	f__[Paraprevotellaceae]	NA	NA
ad9ff3965fddcf001aea82dab6809976	k__Bacteria	p__Bacteroidetes	c__Bacteroidia	o__Bacteroidales	f__[Paraprevotellaceae]	NA	NA
b5885731068cc19d759062bddef98e9f	k__Bacteria	p__Bacteroidetes	c__Bacteroidia	o__Bacteroidales	f__[Paraprevotellaceae]	g__[Prevotella]	NA
656867ee405c36e4c945d16933fb6434	k__Bacteria	p__Bacteroidetes	c__Bacteroidia	o__Bacteroidales	f__[Paraprevotellaceae]	g__[Prevotella]	NA
95041621468524a13c31f81b1b569a07	k__Bacteria	p__Bacteroidetes	c__Bacteroidia	o__Bacteroidales	f__[Paraprevotellaceae]	g__[Prevotella]	NA
aed70717b154d69b92a89c7ea75ef967	k__Bacteria	p__Bacteroidetes	c__Bacteroidia	o__Bacteroidales	f__[Paraprevotellaceae]	g__[Prevotella]	NA
b8d28b3739c4baee8196ae614c0948fe	k__Bacteria	p__Bacteroidetes	c__Bacteroidia	o__Bacteroidales	f__[Paraprevotellaceae]	g__[Prevotella]	NA
3d281e02c4c7117914cde414b9661c07	k__Bacteria	p__Bacteroidetes	c__Bacteroidia	o__Bacteroidales	f__[Paraprevotellaceae]	g__[Prevotella]	NA
ad540e1933d2bdd0f85e1dc727f2e925	k__Bacteria	p__Bacteroidetes	c__Bacteroidia	o__Bacteroidales	f__[Paraprevotellaceae]	g__[Prevotella]	NA
4277e59afd1dc9475f6c8d882ccbd1b4	k__Bacteria	p__Bacteroidetes	c__Bacteroidia	o__Bacteroidales	f__[Paraprevotellaceae]	g__[Prevotella]	NA
54449a4f62d98577b6ef2e99bfda0dad	k__Bacteria	p__Bacteroidetes	c__Bacteroidia	o__Bacteroidales	f__[Paraprevotellaceae]	g__[Prevotella]	NA
8be850f3f7d1d1cf7d178c93304167e0	k__Bacteria	p__Bacteroidetes	c__Bacteroidia	o__Bacteroidales	f__[Paraprevotellaceae]	g__[Prevotella]	NA
60a81a4a873d22ebef69d28b56956ac3	k__Bacteria	p__Bacteroidetes	c__Bacteroidia	o__Bacteroidales	f__[Paraprevotellaceae]	g__[Prevotella]	NA
34a56c2cfeb2891583bc0ea60fe2aec0	k__Bacteria	p__Bacteroidetes	c__Bacteroidia	o__Bacteroidales	f__[Paraprevotellaceae]	g__[Prevotella]	NA
8def7ea57103dd5dca44ea328c7a73a9	k__Bacteria	p__Bacteroidetes	c__Bacteroidia	o__Bacteroidales	f__[Paraprevotellaceae]	g__[Prevotella]	NA
e145be0efff0ab6d790b7de1383cdf18	k__Bacteria	p__Bacteroidetes	c__Bacteroidia	o__Bacteroidales	f__[Paraprevotellaceae]	g__[Prevotella]	NA
87679f73c43ebd912663491ae7d49018	k__Bacteria	p__Bacteroidetes	c__Bacteroidia	o__Bacteroidales	f__[Paraprevotellaceae]	g__[Prevotella]	NA
59aa4869e9bd397dac5cb85fccd8a637	k__Bacteria	p__Bacteroidetes	c__Bacteroidia	o__Bacteroidales	f__[Paraprevotellaceae]	g__[Prevotella]	NA
9a88a6c4968aa314801b7332dc6ec1ab	k__Bacteria	p__Bacteroidetes	c__Bacteroidia	o__Bacteroidales	f__[Paraprevotellaceae]	g__[Prevotella]	NA
7350d062499250ae27c7d8adb3ea16a6	k__Bacteria	p__Bacteroidetes	c__Bacteroidia	o__Bacteroidales	f__[Paraprevotellaceae]	g__[Prevotella]	NA
1f0a00b8e4b679709d900a4bb4417990	k__Bacteria	p__Bacteroidetes	c__Bacteroidia	o__Bacteroidales	f__[Paraprevotellaceae]	g__[Prevotella]	NA
3d1d6055b2d829bfcbc235dc61532ae1	k__Bacteria	p__Bacteroidetes	c__Bacteroidia	o__Bacteroidales	f__[Paraprevotellaceae]	g__[Prevotella]	NA
dfea8faf60900ad1d3ce3cbf6f65d853	k__Bacteria	p__Bacteroidetes	c__Bacteroidia	o__Bacteroidales	f__[Paraprevotellaceae]	g__[Prevotella]	NA
f2e646844d2213ca5f24dbb2f66495f8	k__Bacteria	p__Bacteroidetes	c__Bacteroidia	o__Bacteroidales	f__[Paraprevotellaceae]	g__[Prevotella]	NA
49ac9e18c00bf56df350753cf34bc818	k__Bacteria	p__Bacteroidetes	c__Bacteroidia	o__Bacteroidales	f__[Paraprevotellaceae]	g__[Prevotella]	NA
cd5da1ef74ec864a6160c6b74e4d1f0e	k__Bacteria	p__Bacteroidetes	c__Bacteroidia	o__Bacteroidales	f__[Paraprevotellaceae]	g__[Prevotella]	NA
3b93f50358840c3299ad54ac8247b6d6	k__Bacteria	p__Bacteroidetes	c__Bacteroidia	o__Bacteroidales	f__[Paraprevotellaceae]	g__[Prevotella]	NA
75119c3c964f3f8361cf4220656a243b	k__Bacteria	p__Bacteroidetes	c__Bacteroidia	o__Bacteroidales	f__[Paraprevotellaceae]	g__[Prevotella]	NA
e479ba0052099b976469d85a78b7d8d3	k__Bacteria	p__Bacteroidetes	c__Bacteroidia	o__Bacteroidales	f__[Paraprevotellaceae]	g__[Prevotella]	NA
65e59284e38f205835d3b73b99157e8c	k__Bacteria	p__Bacteroidetes	c__Bacteroidia	o__Bacteroidales	f__[Paraprevotellaceae]	g__[Prevotella]	NA
ffc42bbfc85a95f70d33ffa727f1612a	k__Bacteria	p__Bacteroidetes	c__Bacteroidia	o__Bacteroidales	f__[Paraprevotellaceae]	g__[Prevotella]	NA
87fe87080fd5101f61326866bb5c15eb	k__Bacteria	p__Bacteroidetes	c__Bacteroidia	o__Bacteroidales	f__[Paraprevotellaceae]	g__[Prevotella]	NA
a813bca331c6eaabc5821c3df14dfc54	k__Bacteria	p__Bacteroidetes	c__Bacteroidia	o__Bacteroidales	f__[Paraprevotellaceae]	NA	NA
aafceb3c649e28e532a5eabd49823ae6	k__Bacteria	p__Bacteroidetes	c__Bacteroidia	o__Bacteroidales	f__[Paraprevotellaceae]	NA	NA
8569ee65ba70fae1f1dd6e4d33c25347	k__Bacteria	p__Bacteroidetes	c__Bacteroidia	o__Bacteroidales	f__[Paraprevotellaceae]	NA	NA
bf7ce0e5c5b57fb38a4e676cd1d679bb	k__Bacteria	p__Bacteroidetes	c__Bacteroidia	o__Bacteroidales	f__[Paraprevotellaceae]	NA	NA
0dd3d5166e72227c287c9b3a3bd93315	k__Bacteria	p__Bacteroidetes	c__Bacteroidia	o__Bacteroidales	f__Prevotellaceae	g__Prevotella	NA
b7daed21e6583b1eb63977fe2bf6b98e	k__Bacteria	p__Bacteroidetes	c__Bacteroidia	o__Bacteroidales	f__Prevotellaceae	g__Prevotella	NA
e3d505116bd91c85ed62d2af48943841	k__Bacteria	p__Bacteroidetes	c__Bacteroidia	o__Bacteroidales	f__Prevotellaceae	g__Prevotella	NA
9f003063fad2fc480c5aa74e3a08c5fa	k__Bacteria	p__Bacteroidetes	c__Bacteroidia	o__Bacteroidales	f__Prevotellaceae	g__Prevotella	s__stercorea
38988352a60e3649a3d94ec33ba48e13	k__Bacteria	p__Bacteroidetes	c__Bacteroidia	o__Bacteroidales	f__Prevotellaceae	g__Prevotella	s__stercorea
51f8b688ba4e1530bb6e424a5cddd213	k__Bacteria	p__Bacteroidetes	c__Bacteroidia	o__Bacteroidales	f__Prevotellaceae	g__Prevotella	s__stercorea
9ffa6db12d482ae10ec3440b03652564	k__Bacteria	p__Bacteroidetes	c__Bacteroidia	o__Bacteroidales	f__Prevotellaceae	g__Prevotella	s__stercorea
4673babaa4c500a6a96044e41f3da467	k__Bacteria	p__Bacteroidetes	c__Bacteroidia	o__Bacteroidales	f__Prevotellaceae	g__Prevotella	s__stercorea
4063ede4fa864b6f37833698a3d1a236	k__Bacteria	p__Bacteroidetes	c__Bacteroidia	o__Bacteroidales	f__Prevotellaceae	g__Prevotella	s__stercorea
5d4255c60e5a79b553e5add60347f22d	k__Bacteria	p__Bacteroidetes	c__Bacteroidia	o__Bacteroidales	f__Prevotellaceae	g__Prevotella	s__stercorea
0caa59795568f7c514c01411c1d86df4	k__Bacteria	p__Bacteroidetes	c__Bacteroidia	o__Bacteroidales	f__Prevotellaceae	g__Prevotella	s__stercorea
133fb81e025f5bd3abcbe375c388ec43	k__Bacteria	p__Bacteroidetes	c__Bacteroidia	o__Bacteroidales	f__Prevotellaceae	g__Prevotella	s__stercorea
85f8eed9bbca4c8b5e6a5eb28bc8b916	k__Bacteria	p__Bacteroidetes	c__Bacteroidia	o__Bacteroidales	f__Prevotellaceae	g__Prevotella	s__stercorea
42c48b2b6bc998265b84d2c5e5989ad8	k__Bacteria	p__Bacteroidetes	c__Bacteroidia	o__Bacteroidales	f__Prevotellaceae	g__Prevotella	s__stercorea
3e5ff3bd91f64a3231256eb778146d09	k__Bacteria	p__Bacteroidetes	c__Bacteroidia	o__Bacteroidales	f__Prevotellaceae	g__Prevotella	s__stercorea
ba111e89edd3b73d3d8e3fa2f83a8faf	k__Bacteria	p__Bacteroidetes	c__Bacteroidia	o__Bacteroidales	f__Prevotellaceae	g__Prevotella	s__stercorea
9dcfd90eeeefcdeaa8946a34091406ea	k__Bacteria	p__Bacteroidetes	c__Bacteroidia	o__Bacteroidales	f__Prevotellaceae	g__Prevotella	s__stercorea
5bac3b7e458db631fbf88965255fe595	k__Bacteria	p__Bacteroidetes	c__Bacteroidia	o__Bacteroidales	f__Prevotellaceae	g__Prevotella	s__stercorea
5c2fb05d26cf6181130451a07ac916e1	k__Bacteria	p__Bacteroidetes	c__Bacteroidia	o__Bacteroidales	f__Prevotellaceae	g__Prevotella	s__stercorea
a8dca6f419d52e58ba5274d7e849125c	k__Bacteria	p__Bacteroidetes	c__Bacteroidia	o__Bacteroidales	f__Prevotellaceae	g__Prevotella	s__stercorea
51f39a76e51062b77ce51d3539a1521d	k__Bacteria	p__Bacteroidetes	c__Bacteroidia	o__Bacteroidales	f__Prevotellaceae	g__Prevotella	s__stercorea
ebae34274c4924f95454bb58aaeb1345	k__Bacteria	p__Bacteroidetes	c__Bacteroidia	o__Bacteroidales	f__Prevotellaceae	g__Prevotella	s__stercorea
d1dc192f811ed6ab2573a23fdbdb52c1	k__Bacteria	p__Bacteroidetes	c__Bacteroidia	o__Bacteroidales	f__Prevotellaceae	g__Prevotella	s__stercorea
f5c384c1848eb6575eb7e0c9a5df381d	k__Bacteria	p__Bacteroidetes	c__Bacteroidia	o__Bacteroidales	f__Prevotellaceae	g__Prevotella	s__stercorea
847abcdd38b672407bb302fae85b4084	k__Bacteria	p__Bacteroidetes	c__Bacteroidia	o__Bacteroidales	f__Prevotellaceae	g__Prevotella	s__stercorea
e6efccfe715ccdad7bfa7d4a60209b20	k__Bacteria	p__Bacteroidetes	c__Bacteroidia	o__Bacteroidales	f__Prevotellaceae	g__Prevotella	s__stercorea
18f9c7861040ebfab4099aa47bd09f75	k__Bacteria	p__Bacteroidetes	c__Bacteroidia	o__Bacteroidales	f__Prevotellaceae	g__Prevotella	s__stercorea
2ce642046556a1fef274983aff1bb95f	k__Bacteria	p__Bacteroidetes	c__Bacteroidia	o__Bacteroidales	f__Prevotellaceae	g__Prevotella	s__stercorea
6c2f8779e728e062b205a580175b4084	k__Bacteria	p__Bacteroidetes	c__Bacteroidia	o__Bacteroidales	f__Prevotellaceae	g__Prevotella	s__stercorea
dc37772b6009be257db069572f8e9292	k__Bacteria	p__Bacteroidetes	c__Bacteroidia	o__Bacteroidales	f__Prevotellaceae	g__Prevotella	s__stercorea
b1383387ade90a38635bbe9d7ca988f2	k__Bacteria	p__Bacteroidetes	c__Bacteroidia	o__Bacteroidales	f__Prevotellaceae	g__Prevotella	s__stercorea
7e66e11347c3de8efa2624ede52180e8	k__Bacteria	p__Bacteroidetes	c__Bacteroidia	o__Bacteroidales	f__Prevotellaceae	g__Prevotella	s__stercorea
8db10d0538c0924e66d46375aa9f02d4	k__Bacteria	p__Bacteroidetes	c__Bacteroidia	o__Bacteroidales	f__Prevotellaceae	g__Prevotella	NA
172184f8958ffd1a91b4bc96e4222fc6	k__Bacteria	p__Bacteroidetes	c__Bacteroidia	o__Bacteroidales	f__Prevotellaceae	g__Prevotella	NA
fb79c201ab03763a27ffad79a08329e9	k__Bacteria	p__Bacteroidetes	c__Bacteroidia	o__Bacteroidales	f__Prevotellaceae	g__Prevotella	NA
ab1defa65d4bbf9bd56010550b91b605	k__Bacteria	p__Bacteroidetes	c__Bacteroidia	o__Bacteroidales	f__Prevotellaceae	g__Prevotella	NA
dca21b34e2473eb27592dfc78356b16e	k__Bacteria	p__Bacteroidetes	c__Bacteroidia	o__Bacteroidales	f__Prevotellaceae	g__Prevotella	NA
ab14512b32bd043fd8540a37619f3667	k__Bacteria	p__Bacteroidetes	c__Bacteroidia	o__Bacteroidales	f__Prevotellaceae	g__Prevotella	NA
4e8b0f3f7bde39b570ec4873fbe90a35	k__Bacteria	p__Bacteroidetes	c__Bacteroidia	o__Bacteroidales	f__Prevotellaceae	g__Prevotella	NA
2baa2260d89002250111d0494f1c2678	k__Bacteria	p__Bacteroidetes	c__Bacteroidia	o__Bacteroidales	f__Prevotellaceae	g__Prevotella	NA
f05b83141d0fa9dc98e6219ff1b384cb	k__Bacteria	p__Bacteroidetes	c__Bacteroidia	o__Bacteroidales	f__Prevotellaceae	g__Prevotella	NA
6817a4848d7549aca65de70246205723	k__Bacteria	p__Bacteroidetes	c__Bacteroidia	o__Bacteroidales	f__Prevotellaceae	g__Prevotella	NA
304359ee61eb357314b338d17ed5d545	k__Bacteria	p__Bacteroidetes	c__Bacteroidia	o__Bacteroidales	f__Prevotellaceae	g__Prevotella	NA
ad702709c7938eba1ab562ec6ac748f7	k__Bacteria	p__Bacteroidetes	c__Bacteroidia	o__Bacteroidales	f__Prevotellaceae	g__Prevotella	NA
d573d3531fb4bf45a1842a170bc11048	k__Bacteria	p__Bacteroidetes	c__Bacteroidia	o__Bacteroidales	f__Prevotellaceae	g__Prevotella	NA
470187ff5df2d3b603fb4f31361ba848	k__Bacteria	p__Bacteroidetes	c__Bacteroidia	o__Bacteroidales	f__Prevotellaceae	g__Prevotella	NA
4e92927b0ebf61241fc182bd22ee5395	k__Bacteria	p__Bacteroidetes	c__Bacteroidia	o__Bacteroidales	f__Prevotellaceae	g__Prevotella	NA
4553cb1d4080897d3e154ca529638f42	k__Bacteria	p__Bacteroidetes	c__Bacteroidia	o__Bacteroidales	f__Prevotellaceae	g__Prevotella	NA
b0aacd9949aac07fa5f3db8dae587ecb	k__Bacteria	p__Bacteroidetes	c__Bacteroidia	o__Bacteroidales	f__Prevotellaceae	g__Prevotella	NA
b5b019d7a3ab4c97b439915e510f265e	k__Bacteria	p__Bacteroidetes	c__Bacteroidia	o__Bacteroidales	f__Prevotellaceae	g__Prevotella	NA
0053de1d8b75171735ac8c99d0d33595	k__Bacteria	p__Bacteroidetes	c__Bacteroidia	o__Bacteroidales	f__Prevotellaceae	g__Prevotella	NA
0e291aa19dbc6ff1053ac607d05d28d2	k__Bacteria	p__Bacteroidetes	c__Bacteroidia	o__Bacteroidales	f__Prevotellaceae	g__Prevotella	NA
1c35d63c2e6c212779d023b1facfe82d	k__Bacteria	p__Bacteroidetes	c__Bacteroidia	o__Bacteroidales	f__Prevotellaceae	g__Prevotella	s__copri
42ef0e074350990debf7628e4bd65463	k__Bacteria	p__Bacteroidetes	c__Bacteroidia	o__Bacteroidales	f__Prevotellaceae	g__Prevotella	s__copri
54f06d8938136545e9b8719d23287517	k__Bacteria	p__Bacteroidetes	c__Bacteroidia	o__Bacteroidales	f__Prevotellaceae	g__Prevotella	s__copri
d69062d8179737fae25e931706877689	k__Bacteria	p__Bacteroidetes	c__Bacteroidia	o__Bacteroidales	f__Prevotellaceae	g__Prevotella	s__copri
6baa734f7584d88ad69becd3d54247c8	k__Bacteria	p__Bacteroidetes	c__Bacteroidia	o__Bacteroidales	f__Prevotellaceae	g__Prevotella	s__copri
30d725192293ac0621be12654f297bb4	k__Bacteria	p__Bacteroidetes	c__Bacteroidia	o__Bacteroidales	f__Prevotellaceae	g__Prevotella	s__copri
78ad23838c81fd1f9275cae9f00205ff	k__Bacteria	p__Bacteroidetes	c__Bacteroidia	o__Bacteroidales	f__Prevotellaceae	g__Prevotella	s__copri
e6c4351c0d586251dbc636c41e3392c1	k__Bacteria	p__Bacteroidetes	c__Bacteroidia	o__Bacteroidales	f__Prevotellaceae	g__Prevotella	s__copri
43d6cf051780e31b5623d05c9caca540	k__Bacteria	p__Bacteroidetes	c__Bacteroidia	o__Bacteroidales	f__Prevotellaceae	g__Prevotella	s__copri
c7d95d7720bf99f3c451b65092b4990c	k__Bacteria	p__Bacteroidetes	c__Bacteroidia	o__Bacteroidales	f__Prevotellaceae	g__Prevotella	s__copri
574c0484985879ef2a8875787f933057	k__Bacteria	p__Bacteroidetes	c__Bacteroidia	o__Bacteroidales	f__Prevotellaceae	g__Prevotella	s__copri
ac3e71e82cff31b61e2a3ad226cac6b5	k__Bacteria	p__Bacteroidetes	c__Bacteroidia	o__Bacteroidales	f__Prevotellaceae	g__Prevotella	s__copri
2fc04269aa318aa49f8dab16a1718121	k__Bacteria	p__Bacteroidetes	c__Bacteroidia	o__Bacteroidales	f__Prevotellaceae	g__Prevotella	s__copri
6dab0bd96342d31231b16c6ef5c977dd	k__Bacteria	p__Bacteroidetes	c__Bacteroidia	o__Bacteroidales	f__Prevotellaceae	g__Prevotella	s__copri
b08f14327784724add3c15c9554266f5	k__Bacteria	p__Bacteroidetes	c__Bacteroidia	o__Bacteroidales	f__Prevotellaceae	g__Prevotella	s__copri
a1d9f54a77281266ac1b726d82bf18c0	k__Bacteria	p__Bacteroidetes	c__Bacteroidia	o__Bacteroidales	f__Prevotellaceae	g__Prevotella	s__copri
8f2f194037f3d1931b7c9e50b7f943d4	k__Bacteria	p__Bacteroidetes	c__Bacteroidia	o__Bacteroidales	f__Prevotellaceae	g__Prevotella	s__copri
dc29a5d561ccd52270ad668d41ed1a0c	k__Bacteria	p__Bacteroidetes	c__Bacteroidia	o__Bacteroidales	f__Prevotellaceae	g__Prevotella	s__copri
310d48f4aa6d3831a5cd50a47ace7e13	k__Bacteria	p__Bacteroidetes	c__Bacteroidia	o__Bacteroidales	f__Prevotellaceae	g__Prevotella	s__copri
9b5f4754ed88a0e4665d8839bd69af18	k__Bacteria	p__Bacteroidetes	c__Bacteroidia	o__Bacteroidales	f__Prevotellaceae	g__Prevotella	s__copri
841e593655eff493502be2f564e0d258	k__Bacteria	p__Bacteroidetes	c__Bacteroidia	o__Bacteroidales	f__Prevotellaceae	g__Prevotella	s__copri
ba8e9249b681fb5cbf7b1325e7c2ec2f	k__Bacteria	p__Bacteroidetes	c__Bacteroidia	o__Bacteroidales	f__Prevotellaceae	g__Prevotella	s__copri
150adb9b2ce9efd2ffb415600bda8f47	k__Bacteria	p__Bacteroidetes	c__Bacteroidia	o__Bacteroidales	f__Prevotellaceae	g__Prevotella	s__copri
4ac852226c14b05e4c948ae7e9edaba4	k__Bacteria	p__Bacteroidetes	c__Bacteroidia	o__Bacteroidales	f__Prevotellaceae	g__Prevotella	s__copri
f1f3bd756a2849340efd639c3d059ada	k__Bacteria	p__Bacteroidetes	c__Bacteroidia	o__Bacteroidales	f__Prevotellaceae	g__Prevotella	s__copri
28d0a30ce624032de74385d95fc4410c	k__Bacteria	p__Bacteroidetes	c__Bacteroidia	o__Bacteroidales	f__Prevotellaceae	g__Prevotella	s__copri
385290119f9f5c58f391d342d201ff66	k__Bacteria	p__Bacteroidetes	c__Bacteroidia	o__Bacteroidales	f__Prevotellaceae	g__Prevotella	s__copri
b4d66caec22e027414278522af242c51	k__Bacteria	p__Bacteroidetes	c__Bacteroidia	o__Bacteroidales	f__Prevotellaceae	g__Prevotella	s__copri
6270ff3647ace2cbf0411d3511009124	k__Bacteria	p__Bacteroidetes	c__Bacteroidia	o__Bacteroidales	f__Prevotellaceae	g__Prevotella	s__copri
bdd5f6a108330ef28dd5d9b129b077d5	k__Bacteria	p__Bacteroidetes	c__Bacteroidia	o__Bacteroidales	f__Prevotellaceae	g__Prevotella	s__copri
94e06a925edf29df30e7edab2be03233	k__Bacteria	p__Bacteroidetes	c__Bacteroidia	o__Bacteroidales	f__Prevotellaceae	g__Prevotella	s__copri
2ff3f9569f6e4f55c66a73a7292e81cc	k__Bacteria	p__Bacteroidetes	c__Bacteroidia	o__Bacteroidales	f__Prevotellaceae	g__Prevotella	s__copri
758d20cd25410ae347e9589ef1961ad4	k__Bacteria	p__Bacteroidetes	c__Bacteroidia	o__Bacteroidales	f__Prevotellaceae	g__Prevotella	s__copri
a53ea6a566514a286ebfae230b3146bf	k__Bacteria	p__Bacteroidetes	c__Bacteroidia	o__Bacteroidales	f__Prevotellaceae	g__Prevotella	s__copri
a313551f59f572f9533037479e58069e	k__Bacteria	p__Bacteroidetes	c__Bacteroidia	o__Bacteroidales	f__Prevotellaceae	g__Prevotella	s__copri
9063bfbcc8719951399dd75c5e7de81a	k__Bacteria	p__Bacteroidetes	c__Bacteroidia	o__Bacteroidales	f__Prevotellaceae	g__Prevotella	s__copri
938befa17ea474cecbb507e045077c49	k__Bacteria	p__Bacteroidetes	c__Bacteroidia	o__Bacteroidales	f__Prevotellaceae	g__Prevotella	s__copri
0a33893a39992a639040db20030d4aeb	k__Bacteria	p__Bacteroidetes	c__Bacteroidia	o__Bacteroidales	f__Prevotellaceae	g__Prevotella	s__copri
2290778d893a91eab77ea5342661b4d5	k__Bacteria	p__Bacteroidetes	c__Bacteroidia	o__Bacteroidales	f__Prevotellaceae	g__Prevotella	s__copri
781abe3db09a5ef6886bcbf78731c160	k__Bacteria	p__Bacteroidetes	c__Bacteroidia	o__Bacteroidales	f__Prevotellaceae	g__Prevotella	s__copri
8f0eadebb2aba65efd61231db5442e89	k__Bacteria	p__Bacteroidetes	c__Bacteroidia	o__Bacteroidales	f__Prevotellaceae	g__Prevotella	s__copri
1ddc6e87f053ec170961fd2f576cb810	k__Bacteria	p__Bacteroidetes	c__Bacteroidia	o__Bacteroidales	f__Prevotellaceae	g__Prevotella	s__copri
c165f3e1fbde33b9b80268f55153f3fc	k__Bacteria	p__Bacteroidetes	c__Bacteroidia	o__Bacteroidales	f__Prevotellaceae	g__Prevotella	s__copri
03bbfa16ab22e74ac2a6a50b06a94c50	k__Bacteria	p__Bacteroidetes	c__Bacteroidia	o__Bacteroidales	f__Prevotellaceae	g__Prevotella	s__copri
b15aff402061b5914e1f2c09fae729b7	k__Bacteria	p__Bacteroidetes	c__Bacteroidia	o__Bacteroidales	f__Prevotellaceae	g__Prevotella	s__copri
06eaebcee94e955aeabb09c732cd9394	k__Bacteria	p__Bacteroidetes	c__Bacteroidia	o__Bacteroidales	f__Prevotellaceae	g__Prevotella	s__copri
098c3bbd8234f4ac198297ac0bde957d	k__Bacteria	p__Bacteroidetes	c__Bacteroidia	o__Bacteroidales	f__Prevotellaceae	g__Prevotella	s__copri
12993b9c1bde19e47551905d98768bd8	k__Bacteria	p__Bacteroidetes	c__Bacteroidia	o__Bacteroidales	f__Prevotellaceae	g__Prevotella	s__copri
202703916338dd8a00f36eaa5a90fe34	k__Bacteria	p__Bacteroidetes	c__Bacteroidia	o__Bacteroidales	f__Prevotellaceae	g__Prevotella	s__copri
fe0d2d0bedfca9c1f8727688cc7e8723	k__Bacteria	p__Bacteroidetes	c__Bacteroidia	o__Bacteroidales	f__Prevotellaceae	g__Prevotella	s__copri
c19b6b717dd8eeaf7f2aa8705455daf7	k__Bacteria	p__Bacteroidetes	c__Bacteroidia	o__Bacteroidales	f__Prevotellaceae	g__Prevotella	s__copri
e3ee8c12cb5904ffe80d4ade5524197f	k__Bacteria	p__Bacteroidetes	c__Bacteroidia	o__Bacteroidales	f__Prevotellaceae	g__Prevotella	s__copri
c26c82a941bd6ba80ab92805d1024792	k__Bacteria	p__Bacteroidetes	c__Bacteroidia	o__Bacteroidales	f__Prevotellaceae	g__Prevotella	s__copri
9abb8f0d4015e4a800ab555876e20afc	k__Bacteria	p__Bacteroidetes	c__Bacteroidia	o__Bacteroidales	f__Prevotellaceae	g__Prevotella	s__copri
a2422a07d671c28bb91333af29b6cccf	k__Bacteria	p__Bacteroidetes	c__Bacteroidia	o__Bacteroidales	f__Prevotellaceae	g__Prevotella	s__copri
f2554f89ea7b2425b13ce356bd1c026c	k__Bacteria	p__Bacteroidetes	c__Bacteroidia	o__Bacteroidales	f__Prevotellaceae	g__Prevotella	s__copri
5b0c56126c575671a12682efa5d09cd4	k__Bacteria	p__Bacteroidetes	c__Bacteroidia	o__Bacteroidales	f__Prevotellaceae	g__Prevotella	s__copri
300588a1722c746b1043b90abe48347a	k__Bacteria	p__Bacteroidetes	c__Bacteroidia	o__Bacteroidales	f__Prevotellaceae	g__Prevotella	s__copri
817de3f450533b80d63a77d0930fd5ec	k__Bacteria	p__Bacteroidetes	c__Bacteroidia	o__Bacteroidales	f__Prevotellaceae	g__Prevotella	s__copri
f40647c16a3b14bd84494265e27bd9fb	k__Bacteria	p__Bacteroidetes	c__Bacteroidia	o__Bacteroidales	f__Prevotellaceae	g__Prevotella	s__copri
5bf9e7124f9843c3b890240086efa524	k__Bacteria	p__Bacteroidetes	c__Bacteroidia	o__Bacteroidales	f__Prevotellaceae	g__Prevotella	s__copri
b5f87b7841b8d8890196f7350167f8f8	k__Bacteria	p__Bacteroidetes	c__Bacteroidia	o__Bacteroidales	f__Prevotellaceae	g__Prevotella	s__copri
60edf3942c51a640926aec89ebf7e160	k__Bacteria	p__Bacteroidetes	c__Bacteroidia	o__Bacteroidales	f__Prevotellaceae	g__Prevotella	s__copri
de906d213d0a75fb1c2343f07f8d1602	k__Bacteria	p__Bacteroidetes	c__Bacteroidia	o__Bacteroidales	f__Prevotellaceae	g__Prevotella	s__copri
0b02c3648d9e0b61a1dba3cd0c64bff7	k__Bacteria	p__Bacteroidetes	c__Bacteroidia	o__Bacteroidales	f__Prevotellaceae	g__Prevotella	s__copri
5918cfea7c049708b4695423d0130f47	k__Bacteria	p__Bacteroidetes	c__Bacteroidia	o__Bacteroidales	f__Prevotellaceae	g__Prevotella	s__copri
134594ece2b4a14c6a003a43d888687a	k__Bacteria	p__Bacteroidetes	c__Bacteroidia	o__Bacteroidales	f__Prevotellaceae	g__Prevotella	s__copri
224b7202b000d7907686f17cfb27c91c	k__Bacteria	p__Bacteroidetes	c__Bacteroidia	o__Bacteroidales	f__Prevotellaceae	g__Prevotella	s__copri
6dc89e380643e12c8eb078126d350af1	k__Bacteria	p__Bacteroidetes	c__Bacteroidia	o__Bacteroidales	f__Prevotellaceae	g__Prevotella	s__copri
6f80b1978cd96e608e04b83c565c0cb9	k__Bacteria	p__Bacteroidetes	c__Bacteroidia	o__Bacteroidales	f__Prevotellaceae	g__Prevotella	s__copri
b8ccb74f23480825cd9b7bce8aa43d84	k__Bacteria	p__Bacteroidetes	c__Bacteroidia	o__Bacteroidales	f__Prevotellaceae	g__Prevotella	s__copri
db824a2397454ecd122cd33fc3d3d539	k__Bacteria	p__Bacteroidetes	c__Bacteroidia	o__Bacteroidales	f__Prevotellaceae	g__Prevotella	s__copri
f077c1778b895f6ac8632b6810a5b097	k__Bacteria	p__Bacteroidetes	c__Bacteroidia	o__Bacteroidales	f__Prevotellaceae	g__Prevotella	s__copri
bd73428db2cd47078fab5a16a80a9ef5	k__Bacteria	p__Bacteroidetes	c__Bacteroidia	o__Bacteroidales	f__Prevotellaceae	g__Prevotella	s__copri
e09e65037b023f0f3d953f74e619f55a	k__Bacteria	p__Bacteroidetes	c__Bacteroidia	o__Bacteroidales	f__Prevotellaceae	g__Prevotella	s__copri
38dc0b54602b20163c5075d922018c43	k__Bacteria	p__Bacteroidetes	c__Bacteroidia	o__Bacteroidales	f__Prevotellaceae	g__Prevotella	s__copri
7ba99fe71494d6491d05f0205f930deb	k__Bacteria	p__Bacteroidetes	c__Bacteroidia	o__Bacteroidales	f__Prevotellaceae	g__Prevotella	s__copri
daf8081e5e326e5d3ba86d95e3cc75dc	k__Bacteria	p__Bacteroidetes	c__Bacteroidia	o__Bacteroidales	f__Prevotellaceae	g__Prevotella	s__copri
38d8caf32818b39b9b70ef311c32f4c0	k__Bacteria	p__Bacteroidetes	c__Bacteroidia	o__Bacteroidales	f__Prevotellaceae	g__Prevotella	s__copri
ee41642a29a8e865486ce17188be0cf5	k__Bacteria	p__Bacteroidetes	c__Bacteroidia	o__Bacteroidales	f__Prevotellaceae	g__Prevotella	s__copri
f20443fe3e7231714abc4c07f1987eca	k__Bacteria	p__Bacteroidetes	c__Bacteroidia	o__Bacteroidales	f__Prevotellaceae	g__Prevotella	s__copri
8fabce941efc2146a41313f860c47419	k__Bacteria	p__Bacteroidetes	c__Bacteroidia	o__Bacteroidales	f__Prevotellaceae	g__Prevotella	s__copri
0db5487d8b184329b1bd6a887ef2c0fb	k__Bacteria	p__Bacteroidetes	c__Bacteroidia	o__Bacteroidales	f__Prevotellaceae	g__Prevotella	s__copri
8dafeefb2d582fe946ea905de9dcbf31	k__Bacteria	p__Bacteroidetes	c__Bacteroidia	o__Bacteroidales	f__Prevotellaceae	g__Prevotella	s__copri
a2793e101b0ae1ae005455e3f391b8c3	k__Bacteria	p__Bacteroidetes	c__Bacteroidia	o__Bacteroidales	f__Prevotellaceae	g__Prevotella	s__copri
a190a937a9c0804760c8ebf28ece8340	k__Bacteria	p__Bacteroidetes	c__Bacteroidia	o__Bacteroidales	f__Prevotellaceae	g__Prevotella	NA
456e1b7fb3c78d57854a98c12fcc1a8d	k__Bacteria	p__Bacteroidetes	c__Bacteroidia	o__Bacteroidales	f__Prevotellaceae	g__Prevotella	NA
7eee230e35fa44029d340cbd47313b55	k__Bacteria	p__Bacteroidetes	c__Bacteroidia	o__Bacteroidales	f__Prevotellaceae	g__Prevotella	NA
8dd751c45e11a7f97c9da58f63605fd0	k__Bacteria	p__Bacteroidetes	c__Bacteroidia	o__Bacteroidales	f__Prevotellaceae	g__Prevotella	NA
ed7c6017bc6a6c8d93cc21941e9e8bd2	k__Bacteria	p__Bacteroidetes	c__Bacteroidia	o__Bacteroidales	f__Prevotellaceae	g__Prevotella	NA
d26dd47bdd4fc615ad7de7b52b914910	k__Bacteria	p__Bacteroidetes	c__Bacteroidia	o__Bacteroidales	f__Prevotellaceae	g__Prevotella	NA
5da5e79c671fe54f19630f6ad7a2f6a1	k__Bacteria	p__Bacteroidetes	c__Bacteroidia	o__Bacteroidales	f__Prevotellaceae	g__Prevotella	NA
016a57d85ae905998493e35916ea7f58	k__Bacteria	p__Bacteroidetes	c__Bacteroidia	o__Bacteroidales	f__Prevotellaceae	g__Prevotella	NA
5441e1f19c87808cf2bfdbbbb48101b9	k__Bacteria	p__Bacteroidetes	c__Bacteroidia	o__Bacteroidales	f__Prevotellaceae	g__Prevotella	NA
b89c0b3d32f608b89f9dc4752d307542	k__Bacteria	p__Bacteroidetes	c__Bacteroidia	o__Bacteroidales	f__Prevotellaceae	g__Prevotella	NA
474a530edd99e1ffb57102a61a5558c6	k__Bacteria	p__Bacteroidetes	c__Bacteroidia	o__Bacteroidales	f__Prevotellaceae	g__Prevotella	NA
648b537b9e5e71c05d2438a627b15f1b	k__Bacteria	p__Bacteroidetes	c__Bacteroidia	o__Bacteroidales	f__Prevotellaceae	g__Prevotella	NA
654ebfb4427981c6d3992554921f4952	k__Bacteria	p__Bacteroidetes	c__Bacteroidia	o__Bacteroidales	f__Prevotellaceae	g__Prevotella	NA
6dbaa963427f685787c3c2d598fa339f	k__Bacteria	p__Bacteroidetes	c__Bacteroidia	o__Bacteroidales	f__Prevotellaceae	g__Prevotella	NA
28623d40ffdd4cc8fe9f154b5e00494e	k__Bacteria	p__Bacteroidetes	c__Bacteroidia	o__Bacteroidales	f__Prevotellaceae	g__Prevotella	NA
3d39633c9233355810ef199a58ac6afd	k__Bacteria	p__Bacteroidetes	c__Bacteroidia	o__Bacteroidales	f__Prevotellaceae	g__Prevotella	NA
c4cb5c3ea58a1900812c66457f6ec241	k__Bacteria	p__Bacteroidetes	c__Bacteroidia	o__Bacteroidales	f__Prevotellaceae	g__Prevotella	NA
2b23a0379b6b2856fa1af830798492ac	k__Bacteria	p__Bacteroidetes	c__Bacteroidia	o__Bacteroidales	f__Prevotellaceae	g__Prevotella	NA
e0b71cfdd75a0ccbea28f3b1be39e79a	k__Bacteria	p__Bacteroidetes	c__Bacteroidia	o__Bacteroidales	f__Prevotellaceae	g__Prevotella	NA
36d21c35f17ab56e67d7021f5e310580	k__Bacteria	p__Bacteroidetes	c__Bacteroidia	o__Bacteroidales	f__Bacteroidaceae	g__Bacteroides	NA
04f899225d8c06c9343e2b8dab5e372b	k__Bacteria	p__Fusobacteria	c__Fusobacteriia	o__Fusobacteriales	f__Fusobacteriaceae	g__Fusobacterium	NA
a2fc99d4a776324df2e8ada41f64ab93	k__Bacteria	p__Fusobacteria	c__Fusobacteriia	o__Fusobacteriales	f__Fusobacteriaceae	g__Fusobacterium	NA
9916922dbdc729a80855f8cb4be1489d	k__Bacteria	p__Fusobacteria	c__Fusobacteriia	o__Fusobacteriales	f__Fusobacteriaceae	NA	NA
c8b28b1550ef12e2f9aa5bea22d4cf53	k__Bacteria	p__Fusobacteria	c__Fusobacteriia	o__Fusobacteriales	f__Fusobacteriaceae	NA	NA
335c8179a3ea1b3bc800f0d09a14ea59	k__Bacteria	p__Spirochaetes	c__Spirochaetes	o__Spirochaetales	f__Spirochaetaceae	g__Treponema	NA
8fc6c42e641e8f6808c5efc64185497b	k__Bacteria	p__Actinobacteria	c__Actinobacteria	o__Bifidobacteriales	f__Bifidobacteriaceae	g__Bifidobacterium	s__bifidum
d04bc1cfdd441510f9908f956a0d04c3	k__Bacteria	p__Actinobacteria	c__Actinobacteria	o__Bifidobacteriales	f__Bifidobacteriaceae	g__Bifidobacterium	s__bifidum
b423f03da613476c8b7031e6761df3ff	k__Bacteria	p__Actinobacteria	c__Actinobacteria	o__Bifidobacteriales	f__Bifidobacteriaceae	g__Bifidobacterium	s__animalis
2cc43185835fec8e599bc0151702e6f9	k__Bacteria	p__Actinobacteria	c__Actinobacteria	o__Bifidobacteriales	f__Bifidobacteriaceae	g__Bifidobacterium	NA
91506f0ccc141a1cd60138826e92527c	k__Bacteria	p__Actinobacteria	c__Actinobacteria	o__Bifidobacteriales	f__Bifidobacteriaceae	g__Bifidobacterium	NA
db8f48a3fe2fca95fb4986f5507b9076	k__Bacteria	p__Actinobacteria	c__Actinobacteria	o__Bifidobacteriales	f__Bifidobacteriaceae	g__Bifidobacterium	s__adolescentis
eb03cc81c19a706d309616c7bc005cf6	k__Bacteria	p__Actinobacteria	c__Actinobacteria	o__Bifidobacteriales	f__Bifidobacteriaceae	g__Bifidobacterium	NA
15703716cb89020466ad64b79e99d123	k__Bacteria	p__Actinobacteria	c__Actinobacteria	o__Bifidobacteriales	f__Bifidobacteriaceae	g__Bifidobacterium	NA
023de0e718a22f84eeaf5e5e64b7c15d	k__Bacteria	p__Actinobacteria	c__Coriobacteriia	o__Coriobacteriales	f__Coriobacteriaceae	NA	NA
2dfea433c6beef295c34f87ba9b16617	k__Bacteria	p__Actinobacteria	c__Coriobacteriia	o__Coriobacteriales	f__Coriobacteriaceae	g__Olsenella	s__umbonata
bfedfdb048b16b8a8ddcaf61d9a69c6b	k__Bacteria	p__Actinobacteria	c__Coriobacteriia	o__Coriobacteriales	f__Coriobacteriaceae	NA	NA
1b8dc4273577aa835e7acd9cdd40b90b	k__Bacteria	p__Actinobacteria	c__Coriobacteriia	o__Coriobacteriales	f__Coriobacteriaceae	NA	NA
29de52add0815f77e9b3fa918e4be6d3	k__Bacteria	p__Actinobacteria	c__Coriobacteriia	o__Coriobacteriales	f__Coriobacteriaceae	g__Collinsella	NA
d15bebde1270b0b85e5c035f0883ccbe	k__Bacteria	p__Actinobacteria	c__Coriobacteriia	o__Coriobacteriales	f__Coriobacteriaceae	g__Collinsella	NA
0ef3d32946608211d31821b59f557161	k__Bacteria	p__Actinobacteria	c__Coriobacteriia	o__Coriobacteriales	f__Coriobacteriaceae	g__Collinsella	s__aerofaciens
358f354155b3cf6e1b16bc1959ceb97f	k__Bacteria	p__Actinobacteria	c__Coriobacteriia	o__Coriobacteriales	f__Coriobacteriaceae	g__Collinsella	s__aerofaciens
10ad814d63fcdbb8951b5b7bd58530fd	k__Bacteria	p__Actinobacteria	c__Coriobacteriia	o__Coriobacteriales	f__Coriobacteriaceae	g__Collinsella	s__aerofaciens
3f5533292a655d0f54a64560d65e823b	k__Bacteria	p__Actinobacteria	c__Coriobacteriia	o__Coriobacteriales	f__Coriobacteriaceae	g__Collinsella	s__aerofaciens
fa8544d77da8e0e0d5c03ea6816c30d4	k__Bacteria	p__Actinobacteria	c__Coriobacteriia	o__Coriobacteriales	f__Coriobacteriaceae	g__Collinsella	s__aerofaciens
0aae27b99198948b0f9a154d7109294f	k__Bacteria	p__Actinobacteria	c__Coriobacteriia	o__Coriobacteriales	f__Coriobacteriaceae	g__Collinsella	s__aerofaciens
43c36eddf87ae9ff6a542a8f28f7e84a	k__Bacteria	p__Actinobacteria	c__Coriobacteriia	o__Coriobacteriales	f__Coriobacteriaceae	g__Collinsella	s__aerofaciens
60de280332c1a1a195b0eb029482be9b	k__Bacteria	p__Actinobacteria	c__Coriobacteriia	o__Coriobacteriales	f__Coriobacteriaceae	g__Collinsella	s__aerofaciens
c1a12d8b1365973dfa5a88016f2218ee	k__Bacteria	p__Actinobacteria	c__Coriobacteriia	o__Coriobacteriales	f__Coriobacteriaceae	g__Collinsella	s__stercoris
77c05f8ba493ae8131c5e0c30531fe21	k__Bacteria	p__Actinobacteria	c__Coriobacteriia	o__Coriobacteriales	f__Coriobacteriaceae	g__Collinsella	s__stercoris
46606fc39d59c43418d757b1fbd57cc8	k__Bacteria	p__Actinobacteria	c__Coriobacteriia	o__Coriobacteriales	f__Coriobacteriaceae	g__Collinsella	s__stercoris
34059f902591a428099052ac5ebbbdbf	k__Bacteria	p__Actinobacteria	c__Coriobacteriia	o__Coriobacteriales	f__Coriobacteriaceae	g__Adlercreutzia	NA
7017e1746ae742d69c50c1274cc2f02e	k__Bacteria	p__Actinobacteria	c__Coriobacteriia	o__Coriobacteriales	f__Coriobacteriaceae	g__Adlercreutzia	NA
8ebdd081b4e709f7ac52b8a357efc418	k__Bacteria	p__Actinobacteria	c__Coriobacteriia	o__Coriobacteriales	f__Coriobacteriaceae	g__Adlercreutzia	NA
10737cd08f78d9309f2107164ed12ff5	k__Bacteria	p__Actinobacteria	c__Coriobacteriia	o__Coriobacteriales	f__Coriobacteriaceae	g__Eggerthella	s__lenta
803eb52cfe3d77bdf9fe14c011e425fb	k__Bacteria	p__Actinobacteria	c__Coriobacteriia	o__Coriobacteriales	f__Coriobacteriaceae	g__Eggerthella	s__lenta
08983408d80ed366d37f10fcc9fe1c37	k__Bacteria	p__Actinobacteria	c__Coriobacteriia	o__Coriobacteriales	f__Coriobacteriaceae	NA	NA
49578e2a4b3cd367755ad2ee2c675d23	k__Bacteria	p__Actinobacteria	c__Coriobacteriia	o__Coriobacteriales	f__Coriobacteriaceae	NA	NA
c41c1241494da5dd6879d3f9c1cd4cc4	k__Bacteria	p__Actinobacteria	c__Coriobacteriia	o__Coriobacteriales	f__Coriobacteriaceae	NA	NA
421400b02509773de6dfe51efe7688ef	k__Bacteria	p__Actinobacteria	c__Coriobacteriia	o__Coriobacteriales	f__Coriobacteriaceae	NA	NA
8233be806c98e8c5c2f3b02e9240d4bd	k__Bacteria	p__Actinobacteria	c__Coriobacteriia	o__Coriobacteriales	f__Coriobacteriaceae	NA	NA
194fd66ee6b50a9aea814407ee91110a	k__Bacteria	p__Actinobacteria	c__Coriobacteriia	o__Coriobacteriales	f__Coriobacteriaceae	NA	NA
fc82da40c65d26efc1f7bd63f61f4009	k__Bacteria	p__Actinobacteria	c__Coriobacteriia	o__Coriobacteriales	f__Coriobacteriaceae	NA	NA
a4bb7f5133099cd74c3817b8d3383326	k__Bacteria	p__Actinobacteria	c__Coriobacteriia	o__Coriobacteriales	f__Coriobacteriaceae	NA	NA
0f8bb718295fca40a0537f91b5e5409f	k__Bacteria	p__Actinobacteria	c__Coriobacteriia	o__Coriobacteriales	f__Coriobacteriaceae	NA	NA
e06629bb212117624a97c5112c5ee854	k__Bacteria	p__Actinobacteria	c__Coriobacteriia	o__Coriobacteriales	f__Coriobacteriaceae	NA	NA
65d5178a6af6d4e1483e766e8e77639d	k__Bacteria	p__Actinobacteria	c__Coriobacteriia	o__Coriobacteriales	f__Coriobacteriaceae	NA	NA
f41417a6a27ae24086431edcf791b1d8	k__Bacteria	p__Actinobacteria	c__Coriobacteriia	o__Coriobacteriales	f__Coriobacteriaceae	NA	NA
c0f0da0e85dfb2e14a8c94b0b71d113a	k__Bacteria	p__Actinobacteria	c__Coriobacteriia	o__Coriobacteriales	f__Coriobacteriaceae	g__Slackia	NA
0338fc38999d39f4fb24484b0bc2dd9a	k__Bacteria	p__Actinobacteria	c__Coriobacteriia	o__Coriobacteriales	f__Coriobacteriaceae	g__Slackia	NA
5be4e26b904b9d711eb829785568ff92	k__Bacteria	p__Actinobacteria	c__Coriobacteriia	o__Coriobacteriales	f__Coriobacteriaceae	g__Slackia	NA
fd9c98accedcf273072d9d605d635688	k__Bacteria	p__Proteobacteria	c__Betaproteobacteria	o__Burkholderiales	f__Alcaligenaceae	g__Sutterella	NA
0b9323a416d24fe6c67133d7a4a96d6d	k__Bacteria	p__Proteobacteria	c__Betaproteobacteria	o__Burkholderiales	f__Alcaligenaceae	g__Sutterella	NA
35e70dc41aebce91d84ac32a04d30809	k__Bacteria	p__Proteobacteria	c__Betaproteobacteria	o__Burkholderiales	f__Alcaligenaceae	g__Sutterella	NA
1b358d4dc59ef5cefcb7019761a0295c	k__Bacteria	p__Proteobacteria	c__Betaproteobacteria	o__Burkholderiales	f__Alcaligenaceae	g__Sutterella	NA
4171324c2bea1d0932630939910f753b	k__Bacteria	p__Proteobacteria	c__Betaproteobacteria	o__Burkholderiales	f__Alcaligenaceae	g__Sutterella	NA
7b8c0a64b6913c8de2f22e4c9b858cee	k__Bacteria	p__Proteobacteria	c__Betaproteobacteria	o__Burkholderiales	f__Alcaligenaceae	g__Sutterella	NA
a20e7507c930ff4fb7fac7a2f33aeaa2	k__Bacteria	p__Proteobacteria	c__Betaproteobacteria	o__Burkholderiales	f__Alcaligenaceae	g__Sutterella	NA
de37924a899deb0663ed26f8e21d0a3f	k__Bacteria	p__Proteobacteria	c__Betaproteobacteria	o__Burkholderiales	f__Alcaligenaceae	g__Sutterella	NA
79b0f1862cd85011ee5bfe57a10258d1	k__Bacteria	p__Proteobacteria	c__Betaproteobacteria	o__Burkholderiales	f__Alcaligenaceae	g__Sutterella	NA
a41766e0533ab64a9966f362a7938478	k__Bacteria	p__Proteobacteria	c__Betaproteobacteria	o__Burkholderiales	f__Alcaligenaceae	g__Sutterella	NA
d6d7d18d89973c7e0df8b43c3aeb215d	k__Bacteria	p__Proteobacteria	c__Betaproteobacteria	o__Burkholderiales	f__Alcaligenaceae	g__Sutterella	NA
e67c486659d46f4149d2e3427c2e871f	k__Bacteria	p__Proteobacteria	c__Betaproteobacteria	o__Burkholderiales	f__Alcaligenaceae	g__Sutterella	NA
d1ff04fb33078cfaf343563129d3e575	k__Bacteria	p__Proteobacteria	c__Betaproteobacteria	o__Burkholderiales	f__Alcaligenaceae	g__Sutterella	NA
3fac6b707c669c01fb9b8fb206862b7b	k__Bacteria	p__Proteobacteria	c__Betaproteobacteria	o__Burkholderiales	f__Alcaligenaceae	g__Sutterella	NA
2d38611eada5d28bf5130f1e1ea55ede	k__Bacteria	p__Proteobacteria	c__Betaproteobacteria	o__Burkholderiales	f__Alcaligenaceae	g__Sutterella	NA
5e74162aa55b071e095224290ff16aed	k__Bacteria	p__Proteobacteria	c__Betaproteobacteria	o__Burkholderiales	f__Alcaligenaceae	g__Sutterella	NA
4b11c7e76e289279c460920e677924c4	k__Bacteria	p__Proteobacteria	c__Gammaproteobacteria	o__Pseudomonadales	f__Pseudomonadaceae	g__Pseudomonas	NA
5d755766eeb3f6809c16754afafbad27	k__Bacteria	p__Proteobacteria	c__Gammaproteobacteria	o__Pseudomonadales	f__Pseudomonadaceae	g__Pseudomonas	NA
ee42cd1580d28cf6b76a9b33a5ef72ef	k__Bacteria	p__Proteobacteria	c__Gammaproteobacteria	o__Pseudomonadales	f__Pseudomonadaceae	g__Pseudomonas	s__umsongensis
c020f71fe4f0687a34cf6a28b18d3749	k__Bacteria	p__Proteobacteria	c__Gammaproteobacteria	o__Aeromonadales	f__Succinivibrionaceae	g__Succinivibrio	NA
7e5340dea51bfd59b29795487da71dd6	k__Bacteria	p__Proteobacteria	c__Gammaproteobacteria	o__Enterobacteriales	f__Enterobacteriaceae	g__Klebsiella	s__oxytoca
731b491457472e36422564468f57fa8c	k__Bacteria	p__Proteobacteria	c__Gammaproteobacteria	o__Enterobacteriales	f__Enterobacteriaceae	NA	NA
a9b9df2026b59ac90c7059e630a01041	k__Bacteria	p__Proteobacteria	c__Gammaproteobacteria	o__Enterobacteriales	f__Enterobacteriaceae	g__Enterobacter	NA
6eb321073319ebf53041cc5740eec751	k__Bacteria	p__Proteobacteria	c__Gammaproteobacteria	o__Enterobacteriales	f__Enterobacteriaceae	NA	NA
ac164649e33237f799c1ffee4f344d5d	k__Bacteria	p__Proteobacteria	c__Gammaproteobacteria	o__Enterobacteriales	f__Enterobacteriaceae	NA	NA
0f898170dbe4592000abdcde0dd2ba2e	k__Bacteria	p__Proteobacteria	c__Gammaproteobacteria	o__Pasteurellales	f__Pasteurellaceae	g__Haemophilus	s__parainfluenzae
e924271260411e885401de5355fc6814	k__Bacteria	p__Proteobacteria	c__Gammaproteobacteria	o__Pasteurellales	f__Pasteurellaceae	g__Haemophilus	s__parainfluenzae
5f0cbc930515c7ec606289b79d8c4ba3	k__Bacteria	p__Proteobacteria	c__Deltaproteobacteria	o__Desulfovibrionales	f__Desulfovibrionaceae	g__Bilophila	NA
668d9f9e4efac8db2a7887d244c8db8e	k__Bacteria	p__Proteobacteria	c__Deltaproteobacteria	o__Desulfovibrionales	f__Desulfovibrionaceae	g__Desulfovibrio	NA
27273f6ffd854003553679aae5a4c596	k__Bacteria	p__Proteobacteria	c__Deltaproteobacteria	o__Desulfovibrionales	f__Desulfovibrionaceae	g__Desulfovibrio	NA
44041c4ad9bb14e50a01c3064c342fb5	k__Bacteria	p__Proteobacteria	c__Deltaproteobacteria	o__Desulfovibrionales	f__Desulfovibrionaceae	g__Desulfovibrio	NA
f736c8bbf2f2a3dbdff7a14d7543d51b	k__Bacteria	p__Proteobacteria	c__Deltaproteobacteria	o__Desulfovibrionales	f__Desulfovibrionaceae	g__Desulfovibrio	NA
f99d0ba77166bd010ce61f2df8dbd957	k__Bacteria	p__Proteobacteria	c__Deltaproteobacteria	o__Desulfovibrionales	f__Desulfovibrionaceae	g__Desulfovibrio	NA
30bb271b2baa58b49fc0b15d7a72b322	k__Bacteria	p__Proteobacteria	c__Deltaproteobacteria	o__Desulfovibrionales	f__Desulfovibrionaceae	g__Desulfovibrio	NA
205aa9621ef647b18abe347f1d2c24c9	k__Bacteria	p__Proteobacteria	c__Deltaproteobacteria	o__Desulfovibrionales	f__Desulfovibrionaceae	g__Desulfovibrio	NA
ce15902bb72bb131687238ecef5be68c	k__Bacteria	p__Proteobacteria	c__Deltaproteobacteria	o__Desulfovibrionales	f__Desulfovibrionaceae	g__Desulfovibrio	s__D168
cf290adcfebd979b9854384f101b0689	k__Bacteria	p__Proteobacteria	c__Alphaproteobacteria	NA	NA	NA	NA
943f8bee1208fa0319ffbda23c32a2bb	k__Bacteria	p__Proteobacteria	c__Alphaproteobacteria	o__RF32	NA	NA	NA
23dfeab33a0b7ca22bc6806759722a9c	k__Bacteria	p__Proteobacteria	c__Alphaproteobacteria	o__RF32	NA	NA	NA
086891b683e9eff699c9277ffa0208d2	k__Bacteria	p__Proteobacteria	c__Alphaproteobacteria	o__RF32	NA	NA	NA
f0c88652fcc37b16b7820628f7711ce2	k__Bacteria	p__Proteobacteria	c__Alphaproteobacteria	o__RF32	NA	NA	NA
7dba3a44c02a95365d564c7bc3d13fe4	k__Bacteria	p__Proteobacteria	c__Alphaproteobacteria	o__RF32	NA	NA	NA
a624468a6b2f673548c0810797123b1f	k__Bacteria	p__Proteobacteria	c__Alphaproteobacteria	o__RF32	NA	NA	NA
d9a43998c4fea255c5c2077e884acc7c	k__Bacteria	p__Proteobacteria	c__Alphaproteobacteria	o__RF32	NA	NA	NA
2e3414cd356e335e4f675efeb43938b3	k__Bacteria	p__Firmicutes	c__Clostridia	o__Clostridiales	f__Eubacteriaceae	g__Pseudoramibacter_Eubacterium	NA
d8814b9e3100ce85ab548781689ac9b0	k__Bacteria	p__Tenericutes	c__RF3	o__ML615J-28	NA	NA	NA
972d316d565e74fb81a4ca737e2efaef	k__Bacteria	p__Tenericutes	c__RF3	o__ML615J-28	NA	NA	NA
a4783a68a3fc87ac8e9a466defc151b8	k__Bacteria	p__Tenericutes	c__RF3	o__ML615J-28	NA	NA	NA
48d3df1c8c87428a5ef19a3ea0a4c6d1	k__Bacteria	p__Firmicutes	c__Bacilli	o__Turicibacterales	f__Turicibacteraceae	g__Turicibacter	NA
8fabb679415fe6a9969015076873e211	k__Bacteria	p__Firmicutes	c__Bacilli	o__Turicibacterales	f__Turicibacteraceae	g__Turicibacter	NA
6f9ce3be4893630d014739a18de96bb7	k__Bacteria	p__Firmicutes	c__Bacilli	o__Lactobacillales	f__Enterococcaceae	g__Enterococcus	s__casseliflavus
4db5ac9fbbb89c5fc979475084c8c596	k__Bacteria	p__Firmicutes	c__Bacilli	o__Lactobacillales	f__Enterococcaceae	g__Enterococcus	NA
f63e76a4ce2cd0f7f39e8195d8302dcf	k__Bacteria	p__Firmicutes	c__Bacilli	o__Lactobacillales	f__Enterococcaceae	g__Enterococcus	NA
375bd8c119709bb8f762d6982fe47796	k__Bacteria	p__Firmicutes	c__Bacilli	o__Lactobacillales	f__Enterococcaceae	g__Enterococcus	NA
b9dcfbad56aa68fed18fbd913af4d000	k__Bacteria	p__Firmicutes	c__Bacilli	o__Lactobacillales	f__Enterococcaceae	g__Enterococcus	NA
7363aac88b5325ac49cb469e284e10dd	k__Bacteria	p__Firmicutes	c__Bacilli	o__Lactobacillales	f__Streptococcaceae	g__Lactococcus	NA
ae044dbb0594810664895d6df0cfe22d	k__Bacteria	p__Firmicutes	c__Bacilli	o__Lactobacillales	f__Streptococcaceae	g__Streptococcus	s__agalactiae
92f0a082e8037bc9a7db403259ea2b20	k__Bacteria	p__Firmicutes	c__Bacilli	o__Lactobacillales	f__Streptococcaceae	g__Streptococcus	s__alactolyticus
7f2d59bce0f46ccdad2c8d936f85f340	k__Bacteria	p__Firmicutes	c__Bacilli	o__Lactobacillales	f__Streptococcaceae	g__Streptococcus	NA
75e69ac35f8b5786cf860f3f0be74929	k__Bacteria	p__Firmicutes	c__Bacilli	o__Lactobacillales	f__Streptococcaceae	g__Streptococcus	NA
7f67a4e077b4a086d3d6e5f50e9dde02	k__Bacteria	p__Firmicutes	c__Bacilli	o__Lactobacillales	f__Streptococcaceae	g__Streptococcus	NA
ec49f343bf1d15df825df62235425929	k__Bacteria	p__Firmicutes	c__Bacilli	o__Lactobacillales	f__Streptococcaceae	g__Streptococcus	NA
0b30879efac6145a8a2354e470c5f1e3	k__Bacteria	p__Firmicutes	c__Bacilli	o__Lactobacillales	f__Streptococcaceae	g__Streptococcus	NA
0f13d5990636718d2e836bb2e9353a6b	k__Bacteria	p__Firmicutes	c__Bacilli	o__Lactobacillales	f__Streptococcaceae	g__Streptococcus	NA
c7aab726a46d7967d87719bfde639153	k__Bacteria	p__Firmicutes	c__Bacilli	o__Lactobacillales	f__Streptococcaceae	g__Streptococcus	NA
106e860b607d58e48bff810e345f4e9a	k__Bacteria	p__Firmicutes	c__Bacilli	o__Lactobacillales	f__Streptococcaceae	g__Streptococcus	NA
4743f6e13b405fe5fa9a0f7362be05c1	k__Bacteria	p__Firmicutes	c__Bacilli	o__Lactobacillales	f__Streptococcaceae	g__Streptococcus	NA
2dc2cf60102ff00cd077f2304ec84d06	k__Bacteria	p__Firmicutes	c__Bacilli	o__Lactobacillales	f__Streptococcaceae	g__Streptococcus	NA
5afe2d217b6b72744bdc7e6ea03db3e6	k__Bacteria	p__Firmicutes	c__Bacilli	o__Lactobacillales	f__Streptococcaceae	g__Streptococcus	NA
8bd2d39168004750e899267bbcc2d372	k__Bacteria	p__Firmicutes	c__Bacilli	o__Lactobacillales	f__Streptococcaceae	g__Streptococcus	NA
c422348949fb83bb3716fa32c0f3f350	k__Bacteria	p__Firmicutes	c__Bacilli	o__Lactobacillales	f__Streptococcaceae	g__Streptococcus	NA
56b08b3fbdf6bf8b41c0864c5c53c524	k__Bacteria	p__Firmicutes	c__Bacilli	o__Lactobacillales	f__Streptococcaceae	g__Streptococcus	s__infantis
99367dd6e44d7c1e44e6122763af9c95	k__Bacteria	p__Firmicutes	c__Bacilli	o__Lactobacillales	f__Streptococcaceae	g__Streptococcus	NA
a6130af55fb57b03b803fea81a5e6e2d	k__Bacteria	p__Firmicutes	c__Bacilli	o__Lactobacillales	f__Leuconostocaceae	g__Weissella	NA
c814075d0a22100bb5b6c4405bae5259	k__Bacteria	p__Firmicutes	c__Bacilli	o__Lactobacillales	f__Lactobacillaceae	g__Lactobacillus	s__salivarius
944da6e79b976530adeaefb52db95e43	k__Bacteria	p__Firmicutes	c__Bacilli	o__Lactobacillales	f__Lactobacillaceae	g__Lactobacillus	s__ruminis
a78a189eaaddb33103b09cb47d7df4c0	k__Bacteria	p__Firmicutes	c__Bacilli	o__Lactobacillales	f__Lactobacillaceae	g__Lactobacillus	s__ruminis
2a9c5df93a4619896785ac5d5439da2f	k__Bacteria	p__Firmicutes	c__Bacilli	o__Lactobacillales	f__Lactobacillaceae	g__Lactobacillus	s__ruminis
2014ab95371aa464ff1b8631065114b0	k__Bacteria	p__Firmicutes	c__Bacilli	o__Lactobacillales	f__Lactobacillaceae	g__Lactobacillus	s__ruminis
7116f744847bdf0f79dbec67976c51a3	k__Bacteria	p__Firmicutes	c__Bacilli	o__Lactobacillales	f__Lactobacillaceae	g__Lactobacillus	s__ruminis
bf57ca18ed0397cbff7e5a008610419d	k__Bacteria	p__Firmicutes	c__Bacilli	o__Lactobacillales	f__Lactobacillaceae	g__Lactobacillus	s__ruminis
cbb17c39cfea0aa843212c70619d1316	k__Bacteria	p__Firmicutes	c__Bacilli	o__Lactobacillales	f__Lactobacillaceae	g__Lactobacillus	s__ruminis
87762e458a8ce55dbc815513b73da013	k__Bacteria	p__Firmicutes	c__Bacilli	o__Lactobacillales	f__Lactobacillaceae	g__Lactobacillus	s__ruminis
16d695297c4a8e76ff74d02b79d2e768	k__Bacteria	p__Firmicutes	c__Bacilli	o__Lactobacillales	f__Lactobacillaceae	g__Lactobacillus	s__ruminis
c1ccca590349eca2ce59b1831d7914fb	k__Bacteria	p__Firmicutes	c__Bacilli	o__Lactobacillales	f__Lactobacillaceae	g__Lactobacillus	s__ruminis
28be513d7ffe83a596a809a6a6157185	k__Bacteria	p__Firmicutes	c__Bacilli	o__Lactobacillales	NA	NA	NA
637524b9240d9719283ed47a0b402ed3	k__Bacteria	p__Firmicutes	c__Bacilli	o__Lactobacillales	f__Lactobacillaceae	g__Lactobacillus	s__mucosae
497aa9a44498bf8ec0a1e1e4fd6fc808	k__Bacteria	p__Firmicutes	c__Bacilli	o__Lactobacillales	f__Lactobacillaceae	g__Lactobacillus	NA
69a89b933e21429d97a74ba0e35ab6d1	k__Bacteria	p__Firmicutes	c__Bacilli	o__Lactobacillales	f__Lactobacillaceae	g__Lactobacillus	s__delbrueckii
97acdcf496ca15de2ae0497498fbd0fd	k__Bacteria	p__Firmicutes	c__Bacilli	o__Lactobacillales	f__Lactobacillaceae	g__Lactobacillus	s__delbrueckii
e1aee885aa820fc1bbc8eea6c27cdc3d	k__Bacteria	p__Firmicutes	c__Bacilli	o__Lactobacillales	f__Lactobacillaceae	g__Lactobacillus	NA
f443ec01e5a8bbd6ffdbce6c1b4659ef	k__Bacteria	p__Firmicutes	c__Bacilli	o__Lactobacillales	f__Lactobacillaceae	g__Lactobacillus	s__vaginalis
28883cc90bc29e585f1d80404456683d	k__Bacteria	p__Firmicutes	c__Bacilli	o__Lactobacillales	f__Lactobacillaceae	g__Lactobacillus	s__zeae
be807712e7bf8187c4537c7c0434dd3b	k__Bacteria	p__Firmicutes	c__Bacilli	o__Lactobacillales	f__Lactobacillaceae	g__Lactobacillus	s__zeae
5532ecd1939b5c73e4fabd6f9aa72215	k__Bacteria	p__Firmicutes	c__Erysipelotrichi	o__Erysipelotrichales	f__Erysipelotrichaceae	g__[Eubacterium]	s__cylindroides
c8f3532d823c8d257406c21efa622cf6	k__Bacteria	p__Firmicutes	c__Erysipelotrichi	o__Erysipelotrichales	f__Erysipelotrichaceae	g__[Eubacterium]	s__cylindroides
40dc467c2571f0915715df0298cf72c2	k__Bacteria	p__Firmicutes	c__Erysipelotrichi	o__Erysipelotrichales	f__Erysipelotrichaceae	g__[Eubacterium]	NA
463dcdcdfdf68af7caf8626b9477cadc	k__Bacteria	p__Firmicutes	c__Erysipelotrichi	o__Erysipelotrichales	f__Erysipelotrichaceae	g__[Eubacterium]	NA
aeb5b78abada2d41843d00fa5af42b77	k__Bacteria	p__Firmicutes	c__Erysipelotrichi	o__Erysipelotrichales	f__Erysipelotrichaceae	g__[Eubacterium]	s__biforme
a36c1733af730f1501d34fa40c6014dc	k__Bacteria	p__Firmicutes	c__Erysipelotrichi	o__Erysipelotrichales	f__Erysipelotrichaceae	g__[Eubacterium]	s__biforme
140ef350f66d19a7eb15c6981ed7e239	k__Bacteria	p__Firmicutes	c__Erysipelotrichi	o__Erysipelotrichales	f__Erysipelotrichaceae	g__[Eubacterium]	s__biforme
a902edddb068953bc56f3c3ce4708ed6	k__Bacteria	p__Firmicutes	c__Erysipelotrichi	o__Erysipelotrichales	f__Erysipelotrichaceae	g__[Eubacterium]	s__biforme
526ea39e0d3ebe1c281f5d1aff1294b2	k__Bacteria	p__Firmicutes	c__Erysipelotrichi	o__Erysipelotrichales	f__Erysipelotrichaceae	g__[Eubacterium]	s__biforme
f11d7be77832e4d79557c0edbbbc27a2	k__Bacteria	p__Firmicutes	c__Erysipelotrichi	o__Erysipelotrichales	f__Erysipelotrichaceae	g__[Eubacterium]	s__biforme
0c614410bdbc28bd60b927a3a800514e	k__Bacteria	p__Firmicutes	c__Erysipelotrichi	o__Erysipelotrichales	f__Erysipelotrichaceae	g__[Eubacterium]	s__biforme
6d2cff4245aa54ae73ec81f687ba15a0	k__Bacteria	p__Firmicutes	c__Erysipelotrichi	o__Erysipelotrichales	f__Erysipelotrichaceae	g__[Eubacterium]	s__biforme
6b6eceb881851a74022cc739bf32fd59	k__Bacteria	p__Firmicutes	c__Erysipelotrichi	o__Erysipelotrichales	f__Erysipelotrichaceae	g__[Eubacterium]	s__biforme
00a7357701181ddcc03232990798b707	k__Bacteria	p__Firmicutes	c__Erysipelotrichi	o__Erysipelotrichales	f__Erysipelotrichaceae	g__[Eubacterium]	s__biforme
ab95b6b72fcb2b6029a3444f525c4ea8	k__Bacteria	p__Firmicutes	c__Erysipelotrichi	o__Erysipelotrichales	f__Erysipelotrichaceae	g__[Eubacterium]	s__biforme
fcf1f104d8bd7560cd0798b00043e044	k__Bacteria	p__Firmicutes	c__Erysipelotrichi	o__Erysipelotrichales	f__Erysipelotrichaceae	g__[Eubacterium]	s__biforme
1cc8e2ff02067c9a6a657dbfe3eb57b7	k__Bacteria	p__Firmicutes	c__Erysipelotrichi	o__Erysipelotrichales	f__Erysipelotrichaceae	g__[Eubacterium]	s__biforme
555a3619c7746cdad6de2b1c181e791c	k__Bacteria	p__Firmicutes	c__Erysipelotrichi	o__Erysipelotrichales	f__Erysipelotrichaceae	g__[Eubacterium]	s__biforme
c61237cc84d57959d1efc5b15f5afb31	k__Bacteria	p__Firmicutes	c__Erysipelotrichi	o__Erysipelotrichales	f__Erysipelotrichaceae	g__[Eubacterium]	s__biforme
6e71ea2946876f2d4a1c9384ef386d1a	k__Bacteria	p__Firmicutes	c__Erysipelotrichi	o__Erysipelotrichales	f__Erysipelotrichaceae	g__[Eubacterium]	s__biforme
f8c8d39604f0d9e34c9c213ec2974ab4	k__Bacteria	p__Firmicutes	c__Erysipelotrichi	o__Erysipelotrichales	f__Erysipelotrichaceae	g__[Eubacterium]	s__biforme
dcd89885f183abd47d4fed86e5406235	k__Bacteria	p__Firmicutes	c__Erysipelotrichi	o__Erysipelotrichales	f__Erysipelotrichaceae	g__[Eubacterium]	s__biforme
caced5dc4a427c265d439b899499b713	k__Bacteria	p__Firmicutes	c__Erysipelotrichi	o__Erysipelotrichales	f__Erysipelotrichaceae	g__[Eubacterium]	s__biforme
8e18b17be25a16d59efdd005c99b7ffb	k__Bacteria	p__Firmicutes	c__Erysipelotrichi	o__Erysipelotrichales	f__Erysipelotrichaceae	g__[Eubacterium]	s__biforme
5f52274e3710585d46a91d8b51267348	k__Bacteria	p__Firmicutes	c__Erysipelotrichi	o__Erysipelotrichales	f__Erysipelotrichaceae	g__[Eubacterium]	s__biforme
f0448877d27c770069f7ae4dd3281def	k__Bacteria	p__Firmicutes	c__Erysipelotrichi	o__Erysipelotrichales	f__Erysipelotrichaceae	g__[Eubacterium]	s__biforme
a514a3af14008037a08322a656a90f7c	k__Bacteria	p__Firmicutes	c__Erysipelotrichi	o__Erysipelotrichales	f__Erysipelotrichaceae	g__[Eubacterium]	s__biforme
96976515c15d3fb6b07102168eb764dc	k__Bacteria	p__Firmicutes	c__Erysipelotrichi	o__Erysipelotrichales	f__Erysipelotrichaceae	g__[Eubacterium]	s__biforme
3cdceed742a6d40f297b00e562761395	k__Bacteria	p__Firmicutes	c__Erysipelotrichi	o__Erysipelotrichales	f__Erysipelotrichaceae	g__[Eubacterium]	s__biforme
46f0c2c30079ddf761894408e173339d	k__Bacteria	p__Firmicutes	c__Erysipelotrichi	o__Erysipelotrichales	f__Erysipelotrichaceae	g__[Eubacterium]	s__biforme
ad594712865add7adba1def2b90ac46b	k__Bacteria	p__Firmicutes	c__Erysipelotrichi	o__Erysipelotrichales	f__Erysipelotrichaceae	g__[Eubacterium]	s__biforme
8acc3487be0e2bb10dea7a8a71d9514f	k__Bacteria	p__Firmicutes	c__Erysipelotrichi	o__Erysipelotrichales	f__Erysipelotrichaceae	g__[Eubacterium]	s__biforme
b6ab10e4eba0e55526762c2150eca8e4	k__Bacteria	p__Firmicutes	c__Erysipelotrichi	o__Erysipelotrichales	f__Erysipelotrichaceae	g__[Eubacterium]	s__biforme
e9c0e81b7bc028aebc5f14737329a296	k__Bacteria	p__Firmicutes	c__Erysipelotrichi	o__Erysipelotrichales	f__Erysipelotrichaceae	g__[Eubacterium]	s__biforme
674c80a33e3c01df163e3c4a48fbd8fa	k__Bacteria	p__Firmicutes	c__Erysipelotrichi	o__Erysipelotrichales	f__Erysipelotrichaceae	g__[Eubacterium]	s__biforme
65293c3a4618b19bc6b1009ecb77055d	k__Bacteria	p__Firmicutes	c__Erysipelotrichi	o__Erysipelotrichales	f__Erysipelotrichaceae	g__[Eubacterium]	s__biforme
d6d54b27889ca57a89dd011e2a926586	k__Bacteria	p__Firmicutes	c__Erysipelotrichi	o__Erysipelotrichales	f__Erysipelotrichaceae	g__[Eubacterium]	s__biforme
1c107fe124c31065a3fe3a419095f245	k__Bacteria	p__Firmicutes	c__Erysipelotrichi	o__Erysipelotrichales	f__Erysipelotrichaceae	g__[Eubacterium]	s__biforme
6c87285ed532156c6688576743d658f9	k__Bacteria	p__Firmicutes	c__Erysipelotrichi	o__Erysipelotrichales	f__Erysipelotrichaceae	g__[Eubacterium]	s__biforme
3e721d1a60039d37af4eb53b853e5124	k__Bacteria	p__Firmicutes	c__Erysipelotrichi	o__Erysipelotrichales	f__Erysipelotrichaceae	g__[Eubacterium]	s__biforme
c8ad59f2774399aa3234439a59a22e99	k__Bacteria	p__Firmicutes	c__Erysipelotrichi	o__Erysipelotrichales	f__Erysipelotrichaceae	g__[Eubacterium]	s__biforme
1663ba64c2197223bf4b994893403f57	k__Bacteria	p__Firmicutes	c__Erysipelotrichi	o__Erysipelotrichales	f__Erysipelotrichaceae	g__Allobaculum	NA
4274cd42b39a3d122625096d17e5db21	k__Bacteria	p__Firmicutes	c__Erysipelotrichi	o__Erysipelotrichales	f__Erysipelotrichaceae	g__[Eubacterium]	s__dolichum
04badf3377fec5aadb882276e3b3ca4f	k__Bacteria	p__Firmicutes	c__Erysipelotrichi	o__Erysipelotrichales	f__Erysipelotrichaceae	g__[Eubacterium]	s__dolichum
aedd5760fd0b77c73d7ae86f89688d4d	k__Bacteria	p__Firmicutes	c__Erysipelotrichi	o__Erysipelotrichales	f__Erysipelotrichaceae	g__[Eubacterium]	s__dolichum
b2c29a045d7811fd504c897ec130644c	k__Bacteria	p__Firmicutes	c__Erysipelotrichi	o__Erysipelotrichales	f__Erysipelotrichaceae	g__[Eubacterium]	s__dolichum
10ff4c24baa03d0982932092a8b8c492	k__Bacteria	p__Firmicutes	c__Erysipelotrichi	o__Erysipelotrichales	f__Erysipelotrichaceae	g__[Eubacterium]	s__dolichum
5f19c9e55482c352750f19d7f29bc5c8	k__Bacteria	p__Firmicutes	c__Erysipelotrichi	o__Erysipelotrichales	f__Erysipelotrichaceae	g__[Eubacterium]	s__dolichum
2fd1022048f9b677ff75defd15569c0b	k__Bacteria	p__Firmicutes	c__Erysipelotrichi	o__Erysipelotrichales	f__Erysipelotrichaceae	g__cc_115	NA
4ba37a9ae1f9048381882059dcfc5093	k__Bacteria	p__Firmicutes	c__Erysipelotrichi	o__Erysipelotrichales	f__Erysipelotrichaceae	g__cc_115	NA
c1bb8cdcab0662dec8ca827a53614d5e	k__Bacteria	p__Firmicutes	c__Erysipelotrichi	o__Erysipelotrichales	f__Erysipelotrichaceae	g__cc_115	NA
b7598499aeadc50a3e9220be6bc11b3f	k__Bacteria	p__Firmicutes	c__Erysipelotrichi	o__Erysipelotrichales	f__Erysipelotrichaceae	NA	NA
2a0f8d6ae652487fcdf942695345e1b7	k__Bacteria	p__Firmicutes	c__Erysipelotrichi	o__Erysipelotrichales	f__Erysipelotrichaceae	NA	NA
da480f03efb97166d51cef299cacbf02	k__Bacteria	p__Firmicutes	c__Erysipelotrichi	o__Erysipelotrichales	f__Erysipelotrichaceae	NA	NA
3a3cb23e490586bf13cb22550224e1fa	k__Bacteria	p__Firmicutes	c__Erysipelotrichi	o__Erysipelotrichales	f__Erysipelotrichaceae	NA	NA
fede4d0376261812f334e21928b4b6ba	k__Bacteria	p__Firmicutes	c__Erysipelotrichi	o__Erysipelotrichales	f__Erysipelotrichaceae	NA	NA
466197efe90b0ea8f9661844a745b2d5	k__Bacteria	p__Firmicutes	c__Erysipelotrichi	o__Erysipelotrichales	f__Erysipelotrichaceae	NA	NA
3e634800929763f954e503c897715d7f	k__Bacteria	p__Firmicutes	c__Erysipelotrichi	o__Erysipelotrichales	f__Erysipelotrichaceae	NA	NA
d3d96186094bf53666a44d22d007b1c7	k__Bacteria	p__Firmicutes	c__Erysipelotrichi	o__Erysipelotrichales	f__Erysipelotrichaceae	NA	NA
3dd325a9e06ec8e512049299286d6b8e	k__Bacteria	p__Firmicutes	c__Erysipelotrichi	o__Erysipelotrichales	f__Erysipelotrichaceae	NA	NA
498f29beed14af859bb43d770f81c6b4	k__Bacteria	p__Firmicutes	c__Erysipelotrichi	o__Erysipelotrichales	f__Erysipelotrichaceae	NA	NA
f5b2cd9f0e5f072deccb7523539275c4	k__Bacteria	p__Firmicutes	c__Erysipelotrichi	o__Erysipelotrichales	f__Erysipelotrichaceae	NA	NA
2ee73ff59067b5977ff12aa620c621b2	k__Bacteria	p__Firmicutes	c__Erysipelotrichi	o__Erysipelotrichales	f__Erysipelotrichaceae	NA	NA
19e761a336094212b783895fb74da21c	k__Bacteria	p__Firmicutes	c__Erysipelotrichi	o__Erysipelotrichales	f__Erysipelotrichaceae	NA	NA
bdab5d5ab026b6f3976558f0a6c9940c	k__Bacteria	p__Firmicutes	c__Erysipelotrichi	o__Erysipelotrichales	f__Erysipelotrichaceae	NA	NA
3616b66b200185e2c4dfce207fcde408	k__Bacteria	p__Firmicutes	c__Erysipelotrichi	o__Erysipelotrichales	f__Erysipelotrichaceae	NA	NA
4feccce6c9c5d4aaf8d102363891b3cd	k__Bacteria	p__Firmicutes	c__Erysipelotrichi	o__Erysipelotrichales	f__Erysipelotrichaceae	NA	NA
c3d5078ecf1979f264e239c45fe37b1b	k__Bacteria	p__Firmicutes	c__Erysipelotrichi	o__Erysipelotrichales	f__Erysipelotrichaceae	NA	NA
ebf61ede654f305596908efa9a8ddf54	k__Bacteria	p__Firmicutes	c__Erysipelotrichi	o__Erysipelotrichales	f__Erysipelotrichaceae	NA	NA
3649497585741ba0bc9fe1d313129465	k__Bacteria	p__Firmicutes	c__Erysipelotrichi	o__Erysipelotrichales	f__Erysipelotrichaceae	NA	NA
ee5db3d98ffd023e803539f5f9f627ea	k__Bacteria	p__Firmicutes	c__Erysipelotrichi	o__Erysipelotrichales	f__Erysipelotrichaceae	NA	NA
bb141f83858ca06eff80c38bbe29c988	k__Bacteria	p__Firmicutes	c__Erysipelotrichi	o__Erysipelotrichales	f__Erysipelotrichaceae	NA	NA
2081d39456c31c61a6ae1c5ed57310ef	k__Bacteria	p__Firmicutes	c__Erysipelotrichi	o__Erysipelotrichales	f__Erysipelotrichaceae	NA	NA
36351b4b905f0a054c8850701fd6a48f	k__Bacteria	p__Firmicutes	c__Erysipelotrichi	o__Erysipelotrichales	f__Erysipelotrichaceae	NA	NA
479d5a77f2e498f4949abb03d5286b38	k__Bacteria	p__Firmicutes	c__Erysipelotrichi	o__Erysipelotrichales	f__Erysipelotrichaceae	NA	NA
965ff69d25fbd2ed7b72ad47c8c48327	k__Bacteria	p__Firmicutes	c__Erysipelotrichi	o__Erysipelotrichales	f__Erysipelotrichaceae	NA	NA
58cae7fd15a32f1afe85db3c9a3d8523	k__Bacteria	p__Firmicutes	c__Erysipelotrichi	o__Erysipelotrichales	f__Erysipelotrichaceae	NA	NA
c143cca3042fc1320ec500a64f368ded	k__Bacteria	p__Firmicutes	c__Erysipelotrichi	o__Erysipelotrichales	f__Erysipelotrichaceae	NA	NA
d17a031abbe6ea6e89b35f6c91fbbdd5	k__Bacteria	p__Firmicutes	c__Erysipelotrichi	o__Erysipelotrichales	f__Erysipelotrichaceae	NA	NA
c94ccd3f5cf1b710587509a6206d9e65	k__Bacteria	p__Firmicutes	c__Erysipelotrichi	o__Erysipelotrichales	f__Erysipelotrichaceae	NA	NA
6f354699abc35dc86fe21eeda8e19d46	k__Bacteria	p__Firmicutes	c__Erysipelotrichi	o__Erysipelotrichales	f__Erysipelotrichaceae	NA	NA
1736b38dfe93e998dc7a238eb3b7d80b	k__Bacteria	p__Firmicutes	c__Erysipelotrichi	o__Erysipelotrichales	f__Erysipelotrichaceae	NA	NA
a3f9e91d15a189d0cf1e0596b9688957	k__Bacteria	p__Firmicutes	c__Erysipelotrichi	o__Erysipelotrichales	f__Erysipelotrichaceae	g__Clostridium	s__ramosum
07f40fc12b7638fa614441311ab39fd0	k__Bacteria	p__Firmicutes	c__Erysipelotrichi	o__Erysipelotrichales	f__Erysipelotrichaceae	g__Clostridium	s__spiroforme
36596b8c285f785ebb5d753b3fdc1539	k__Bacteria	p__Firmicutes	c__Erysipelotrichi	o__Erysipelotrichales	f__Erysipelotrichaceae	g__Clostridium	s__spiroforme
a38897b15a030ae7a1ffa13154e739ff	k__Bacteria	p__Firmicutes	c__Erysipelotrichi	o__Erysipelotrichales	f__Erysipelotrichaceae	g__Clostridium	s__saccharogumia
d5f0dd0013b27bf161a991b3d4bf0c2e	k__Bacteria	p__Firmicutes	c__Erysipelotrichi	o__Erysipelotrichales	f__Erysipelotrichaceae	NA	NA
290a2bec789e851dd82e7cc156033567	k__Bacteria	p__Firmicutes	c__Erysipelotrichi	o__Erysipelotrichales	f__Erysipelotrichaceae	g__Catenibacterium	NA
a0798db0c868e9ad6089502956d68d87	k__Bacteria	p__Firmicutes	c__Erysipelotrichi	o__Erysipelotrichales	f__Erysipelotrichaceae	g__Catenibacterium	NA
f127d207451cf5a3ebfdb8eb71d3deeb	k__Bacteria	p__Firmicutes	c__Erysipelotrichi	o__Erysipelotrichales	f__Erysipelotrichaceae	g__Catenibacterium	NA
53e48ea6b1c2c1d5cdb50e18f578478c	k__Bacteria	p__Firmicutes	c__Erysipelotrichi	o__Erysipelotrichales	f__Erysipelotrichaceae	g__Catenibacterium	NA
b389fa2a5f68a1262570b75ceba62f04	k__Bacteria	p__Firmicutes	c__Erysipelotrichi	o__Erysipelotrichales	f__Erysipelotrichaceae	g__Catenibacterium	NA
4975617c9312e13666ca3642ac2fbde8	k__Bacteria	p__Firmicutes	c__Erysipelotrichi	o__Erysipelotrichales	f__Erysipelotrichaceae	g__Catenibacterium	NA
aaa6aab3e42beef360ee4d57bdf68375	k__Bacteria	p__Firmicutes	c__Erysipelotrichi	o__Erysipelotrichales	f__Erysipelotrichaceae	g__Catenibacterium	NA
dcc0787f0e1d8a7df15718e3e7ec129e	k__Bacteria	p__Firmicutes	c__Erysipelotrichi	o__Erysipelotrichales	f__Erysipelotrichaceae	g__Catenibacterium	NA
c44b285dd5b0bd5f79fff21a48fa7992	k__Bacteria	p__Firmicutes	c__Erysipelotrichi	o__Erysipelotrichales	f__Erysipelotrichaceae	g__Catenibacterium	NA
190b93d06c0d031844f43f4881f7abf5	k__Bacteria	p__Firmicutes	c__Erysipelotrichi	o__Erysipelotrichales	f__Erysipelotrichaceae	g__Catenibacterium	NA
d7a3209dd81e1b14a3e205f08f84ee7b	k__Bacteria	p__Firmicutes	c__Erysipelotrichi	o__Erysipelotrichales	f__Erysipelotrichaceae	g__Catenibacterium	NA
fffc60fec40aa1dc3ea6c5d8c569b375	k__Bacteria	p__Firmicutes	c__Erysipelotrichi	o__Erysipelotrichales	f__Erysipelotrichaceae	g__Catenibacterium	NA
7f352f444a8e4b0e1657ace4bca03874	k__Bacteria	p__Firmicutes	c__Erysipelotrichi	o__Erysipelotrichales	f__Erysipelotrichaceae	g__Catenibacterium	NA
653e94934851a109fc97d3b21a90d7e7	k__Bacteria	p__Firmicutes	c__Erysipelotrichi	o__Erysipelotrichales	f__Erysipelotrichaceae	g__Catenibacterium	NA
35680e1290542b4ac6a35b82e835d689	k__Bacteria	p__Firmicutes	c__Erysipelotrichi	o__Erysipelotrichales	f__Erysipelotrichaceae	g__Catenibacterium	NA
4f8bd1f08767d540c870fe736c43bcee	k__Bacteria	p__Firmicutes	c__Erysipelotrichi	o__Erysipelotrichales	f__Erysipelotrichaceae	g__Catenibacterium	NA
ce297c29f17aeca9d9002e183ee3dbc5	k__Bacteria	p__Firmicutes	c__Erysipelotrichi	o__Erysipelotrichales	f__Erysipelotrichaceae	g__Catenibacterium	NA
59968cdb66b08d39a989d026897bdc39	k__Bacteria	p__Firmicutes	c__Erysipelotrichi	o__Erysipelotrichales	f__Erysipelotrichaceae	g__Catenibacterium	NA
c2ef93e8c3b3d1d074d4409c9d3471e4	k__Bacteria	p__Firmicutes	c__Erysipelotrichi	o__Erysipelotrichales	f__Erysipelotrichaceae	g__Catenibacterium	NA
c88196097cc325efdfb2c5fc8aca928c	k__Bacteria	p__Firmicutes	c__Erysipelotrichi	o__Erysipelotrichales	f__Erysipelotrichaceae	g__Catenibacterium	NA
e9f488f73ac46659d4c5a81454659695	k__Bacteria	p__Firmicutes	c__Erysipelotrichi	o__Erysipelotrichales	f__Erysipelotrichaceae	g__Catenibacterium	NA
7ba63972f7bab13174a665265e31feeb	k__Bacteria	p__Firmicutes	c__Erysipelotrichi	o__Erysipelotrichales	f__Erysipelotrichaceae	g__Catenibacterium	NA
d5aba210c5c04e6d7bbe29af28cc9469	k__Bacteria	p__Firmicutes	c__Erysipelotrichi	o__Erysipelotrichales	f__Erysipelotrichaceae	g__Catenibacterium	NA
25e1a8308f470f3bbedb1fbeb9b4b8f6	k__Bacteria	p__Firmicutes	c__Erysipelotrichi	o__Erysipelotrichales	f__Erysipelotrichaceae	g__Catenibacterium	NA
462786fa9aa9eb5e38de84c02a893daa	k__Bacteria	p__Firmicutes	c__Erysipelotrichi	o__Erysipelotrichales	f__Erysipelotrichaceae	g__Catenibacterium	NA
95c6ca5d3dd8e0ca336283f1ac0beeae	k__Bacteria	p__Firmicutes	c__Erysipelotrichi	o__Erysipelotrichales	f__Erysipelotrichaceae	g__Catenibacterium	NA
f264d56c63d98b12aa6f04af25094de0	k__Bacteria	p__Firmicutes	c__Erysipelotrichi	o__Erysipelotrichales	f__Erysipelotrichaceae	g__Catenibacterium	NA
b58412797a5bf7038dbaae682c590662	k__Bacteria	p__Firmicutes	c__Erysipelotrichi	o__Erysipelotrichales	f__Erysipelotrichaceae	g__Catenibacterium	NA
8043f7eb03615a49aa7ee214b42bada5	k__Bacteria	p__Firmicutes	c__Erysipelotrichi	o__Erysipelotrichales	f__Erysipelotrichaceae	g__Catenibacterium	NA
c5859b7f5d14b8c145fbc3ad583c70e8	k__Bacteria	p__Firmicutes	c__Erysipelotrichi	o__Erysipelotrichales	f__Erysipelotrichaceae	g__Coprobacillus	NA
d561402349623e11ab6fe4e7d4c0d380	k__Bacteria	p__Firmicutes	c__Erysipelotrichi	o__Erysipelotrichales	f__Erysipelotrichaceae	g__Coprobacillus	NA
5bac77751bbacca5ac809843f5b45b94	k__Bacteria	p__Firmicutes	c__Erysipelotrichi	o__Erysipelotrichales	f__Erysipelotrichaceae	g__Coprobacillus	s__cateniformis
5fd3c371a1071362327a755281426783	k__Bacteria	p__Firmicutes	c__Erysipelotrichi	o__Erysipelotrichales	f__Erysipelotrichaceae	g__Coprobacillus	NA
ec75991d1d88b79792e555960f0af66c	k__Bacteria	p__Firmicutes	c__Erysipelotrichi	o__Erysipelotrichales	f__Erysipelotrichaceae	g__Coprobacillus	NA
b5fa42fb8c62698c53c35f68d5c99528	k__Bacteria	p__Firmicutes	c__Erysipelotrichi	o__Erysipelotrichales	f__Erysipelotrichaceae	g__Coprobacillus	NA
9238af5b4dcc542753104ba2031b4c55	k__Bacteria	p__Firmicutes	c__Erysipelotrichi	o__Erysipelotrichales	f__Erysipelotrichaceae	g__Coprobacillus	NA
87ed2d1673b14a39e7d85a42bcc15636	k__Bacteria	p__Tenericutes	c__Mollicutes	o__RF39	NA	NA	NA
cad1d0f3be15a24d5fb8741732c6c7b8	k__Bacteria	p__Tenericutes	c__Mollicutes	o__RF39	NA	NA	NA
dc26c599f17d1e8b571531bfd9505e15	k__Bacteria	p__Tenericutes	c__Mollicutes	o__RF39	NA	NA	NA
e814cfa44617d677a2569a5d2d92ed64	k__Bacteria	p__Tenericutes	c__Mollicutes	o__RF39	NA	NA	NA
a2bdb18a24da79e95551932de7862a5e	k__Bacteria	p__Tenericutes	c__Mollicutes	o__RF39	NA	NA	NA
624cef0b5afa372bff333fbf0ddf1769	k__Bacteria	p__Tenericutes	c__Mollicutes	o__RF39	NA	NA	NA
c0eefff8cdf0ed8d7b782b0efb9efc99	k__Bacteria	p__Tenericutes	c__Mollicutes	o__RF39	NA	NA	NA
40113f7b1349617b4c93ada286cc759a	k__Bacteria	p__Tenericutes	c__Mollicutes	o__RF39	NA	NA	NA
8786b68475efd29dcd31ec271c8d014e	k__Bacteria	p__Tenericutes	c__Mollicutes	o__RF39	NA	NA	NA
f2718ed7c1c2985e614f55807b4b1df8	k__Bacteria	p__Tenericutes	c__Mollicutes	o__RF39	NA	NA	NA
6aaa5211a6c677cb09d3d0ea2ab6ea84	k__Bacteria	p__Tenericutes	c__Mollicutes	o__RF39	NA	NA	NA
e9ae9fbdb414431153337f8ce6fd025e	k__Bacteria	p__Tenericutes	c__Mollicutes	o__RF39	NA	NA	NA
21a43b2a5174a3d0c5ffb3dcbde198e7	k__Bacteria	p__Tenericutes	c__Mollicutes	o__RF39	NA	NA	NA
5259fcc16d90dbe50353ac783489a81a	k__Bacteria	p__Tenericutes	c__Mollicutes	o__RF39	NA	NA	NA
ff0e173a35b0649c8b644601664ea41d	k__Bacteria	p__Tenericutes	c__Mollicutes	o__RF39	NA	NA	NA
3a8af85b297b4ca070d254a1c2228fb7	k__Bacteria	p__Tenericutes	c__Mollicutes	o__RF39	NA	NA	NA
3ffb9244e98c193e5ffff6144d56919d	k__Bacteria	p__Tenericutes	c__Mollicutes	o__RF39	NA	NA	NA
bed2f0610fdcb173fe83f4a9179bcce5	k__Bacteria	p__Tenericutes	c__Mollicutes	o__RF39	NA	NA	NA
71c81f893c1b27dbaf3826ead26372e6	k__Bacteria	p__Tenericutes	c__Mollicutes	o__RF39	NA	NA	NA
44bb844e62eae0ceadc4989cfd550b9b	k__Bacteria	p__Tenericutes	c__Mollicutes	o__RF39	NA	NA	NA
39063dac6dad259fffabc8e7c7561285	k__Bacteria	p__Tenericutes	c__Mollicutes	o__RF39	NA	NA	NA
f79e0e74bc4880a52c5b556442a94114	k__Bacteria	p__Tenericutes	c__Mollicutes	o__RF39	NA	NA	NA
865e78dd5b530c3eb7d562b8ceac21c1	k__Bacteria	p__Tenericutes	c__Mollicutes	o__RF39	NA	NA	NA
4f538e1a069e2ca537cab2faf7c602ec	k__Bacteria	p__Tenericutes	c__Mollicutes	o__RF39	NA	NA	NA
a6607a19710a5b7623e186ec3524708b	k__Bacteria	p__Tenericutes	c__Mollicutes	o__RF39	NA	NA	NA
f30fe955e03a296d6fc030b055dcb117	k__Bacteria	p__Tenericutes	c__Mollicutes	o__RF39	NA	NA	NA
2fe3024dd8a9caa331161ba364b63937	k__Bacteria	p__Tenericutes	c__Mollicutes	o__RF39	NA	NA	NA
81f257cb74dd342b592889029127d63f	k__Bacteria	p__Tenericutes	c__Mollicutes	o__RF39	NA	NA	NA
9f4726d8b7bf09d1a5d1c35f7ff25049	k__Bacteria	p__Tenericutes	c__Mollicutes	o__RF39	NA	NA	NA
c0228e4f97aad659385b7446dc82119a	k__Bacteria	p__Tenericutes	c__Mollicutes	o__RF39	NA	NA	NA
4cbefcd61ee099001c7ff7067758eef0	k__Bacteria	p__Tenericutes	c__Mollicutes	o__RF39	NA	NA	NA
0098e4ee8b6511046c24a7fe6a4bac23	k__Bacteria	p__Tenericutes	c__Mollicutes	o__RF39	NA	NA	NA
a089cce29654fc307b1c903d7094ef54	k__Bacteria	p__Tenericutes	c__Mollicutes	o__RF39	NA	NA	NA
c2a9c51af7f45099cd309ca4caf28ab1	k__Bacteria	p__Tenericutes	c__Mollicutes	o__RF39	NA	NA	NA
4d5fa3220b20cff458bbf359101845ba	k__Bacteria	p__Tenericutes	c__Mollicutes	o__RF39	NA	NA	NA
a79f9fb510cd9799905c6be6bffed4a5	k__Bacteria	p__Tenericutes	c__Mollicutes	o__RF39	NA	NA	NA
30eb6f5bc455c8fdfdc5a9828826ec1b	k__Bacteria	p__Tenericutes	c__Mollicutes	o__RF39	NA	NA	NA
fc1175c613466bf9beae680016f22536	k__Bacteria	p__Tenericutes	c__Mollicutes	o__RF39	NA	NA	NA
b24e89301eccb97d8b73f8aa43ac23d8	k__Bacteria	p__Tenericutes	c__Mollicutes	o__RF39	NA	NA	NA
b92489289d033908549f08c4f4625110	k__Bacteria	p__Tenericutes	c__Mollicutes	o__RF39	NA	NA	NA
e01b540ee24bce7e13cd1fce1fb4523c	k__Bacteria	p__Tenericutes	c__Mollicutes	o__RF39	NA	NA	NA
ad71aa2140e6171a52b253855b80bec9	k__Bacteria	p__Tenericutes	c__Mollicutes	o__RF39	NA	NA	NA
4dd97110f751d7741340e9b0e8c7e193	k__Bacteria	p__Tenericutes	c__Mollicutes	o__RF39	NA	NA	NA
2c74c511baedaa3a11c7e5bd85da8d90	k__Bacteria	p__Tenericutes	c__Mollicutes	o__RF39	NA	NA	NA
6f61c4ea3cef73e9753721ad7d1e2156	k__Bacteria	p__Tenericutes	c__Mollicutes	o__RF39	NA	NA	NA
6f058fdfe4e33e3790c9b386f9cfb49f	k__Bacteria	p__Tenericutes	c__Mollicutes	o__RF39	NA	NA	NA
aba5b3eb6fd3cc33f834dc5bc8eb358a	k__Bacteria	p__Tenericutes	c__Mollicutes	o__RF39	NA	NA	NA
d50f318c4990edc76d94f192c7281d0b	k__Bacteria	p__Tenericutes	c__Mollicutes	o__RF39	NA	NA	NA
01e628cbdf43974963d0036c49efbac1	k__Bacteria	p__Tenericutes	c__Mollicutes	o__RF39	NA	NA	NA
10df1c72162ca875ae609bd77c35527d	k__Bacteria	p__Tenericutes	c__Mollicutes	o__RF39	NA	NA	NA
be168c400cd46cb08bc0df816449916c	k__Bacteria	p__Tenericutes	c__Mollicutes	o__RF39	NA	NA	NA
0a798e02584fb11c10bb9bc53cf4f066	k__Bacteria	p__Tenericutes	c__Mollicutes	o__RF39	NA	NA	NA
0c008ac4b021e5179f2cffc71e8ace7d	k__Bacteria	p__Tenericutes	c__Mollicutes	o__RF39	NA	NA	NA
3e65d5cbf44288ed218222c16dcb6845	k__Bacteria	p__Tenericutes	c__Mollicutes	o__RF39	NA	NA	NA
e32d910bdd6ca59f5908cb9d43ced7db	k__Bacteria	p__Tenericutes	c__Mollicutes	o__RF39	NA	NA	NA
d289e9c291b8a22973884f14332eda7d	k__Bacteria	p__Tenericutes	c__Mollicutes	o__RF39	NA	NA	NA
1b3237808c5313e3ea0f8605b6df9839	k__Bacteria	p__Tenericutes	c__Mollicutes	o__RF39	NA	NA	NA
6e22a1b75a66f511e1477e5777e4a1a8	k__Bacteria	p__Firmicutes	c__Clostridia	o__Clostridiales	f__[Mogibacteriaceae]	NA	NA
d73d54fd8480a1f17b877b1e30b461bf	k__Bacteria	p__Firmicutes	c__Clostridia	o__Clostridiales	f__[Mogibacteriaceae]	NA	NA
620baa3068bbc4252f3b5a2e1594bb84	k__Bacteria	p__Firmicutes	c__Clostridia	o__Clostridiales	f__[Mogibacteriaceae]	NA	NA
a33226c0549e318f2d3b3be8ad88b38d	k__Bacteria	p__Firmicutes	c__Clostridia	o__Clostridiales	f__[Mogibacteriaceae]	NA	NA
9916289d5be04a84654bcf63d87d1077	k__Bacteria	p__Firmicutes	c__Clostridia	o__Clostridiales	f__[Mogibacteriaceae]	NA	NA
759d37b6043d79d90c13007e4b372ed8	k__Bacteria	p__Firmicutes	c__Clostridia	o__Clostridiales	f__[Mogibacteriaceae]	NA	NA
b6893996fa39c59ef235a5074ec05378	k__Bacteria	p__Firmicutes	c__Clostridia	o__Clostridiales	f__[Mogibacteriaceae]	NA	NA
a96ad62258677455e683e44cfc4dc26a	k__Bacteria	p__Firmicutes	c__Clostridia	o__Clostridiales	f__[Mogibacteriaceae]	NA	NA
b69293cef4ffb7e9aa13926c22474e7c	k__Bacteria	p__Firmicutes	c__Clostridia	o__Clostridiales	f__[Mogibacteriaceae]	NA	NA
615dba2dfe8c711c46edf044b4a70440	k__Bacteria	p__Firmicutes	c__Clostridia	o__Clostridiales	f__[Mogibacteriaceae]	NA	NA
52f73221d586bd3d9508b8ab848262b6	k__Bacteria	p__Firmicutes	c__Clostridia	o__Clostridiales	f__[Mogibacteriaceae]	NA	NA
63da744a24b79ad065215a452c01f98b	k__Bacteria	p__Firmicutes	c__Clostridia	o__Clostridiales	f__[Mogibacteriaceae]	NA	NA
a2f965161a2b25db9676ff3603c32b07	k__Bacteria	p__Firmicutes	c__Clostridia	o__Clostridiales	f__[Mogibacteriaceae]	NA	NA
8d6536c664804f9afc7ea9b66ff94cc7	k__Bacteria	p__Firmicutes	c__Clostridia	o__Clostridiales	f__[Mogibacteriaceae]	NA	NA
a9eb7e0d2124cf9b7016e656cc2261b7	k__Bacteria	p__Firmicutes	c__Clostridia	o__Clostridiales	f__[Mogibacteriaceae]	NA	NA
41712010fd4dd22c723e5490a0184a5d	k__Bacteria	p__Firmicutes	c__Clostridia	o__Clostridiales	f__[Mogibacteriaceae]	g__Mogibacterium	NA
258c87c9cbf7430032b0738951023761	k__Bacteria	p__Firmicutes	c__Clostridia	o__Clostridiales	f__[Mogibacteriaceae]	NA	NA
7dac57964ba7b58c792056ec94b958fa	k__Bacteria	p__Firmicutes	c__Clostridia	o__Clostridiales	f__[Mogibacteriaceae]	NA	NA
c309d04ba282d8e6c9ad371b6e624393	k__Bacteria	p__Firmicutes	c__Clostridia	o__Clostridiales	f__[Mogibacteriaceae]	NA	NA
3b368609d186acd50a01f7b8cc621991	k__Bacteria	p__Firmicutes	c__Clostridia	o__Clostridiales	f__[Mogibacteriaceae]	NA	NA
5b526c732aa8f6b7ddbf6b35925d5011	k__Bacteria	p__Firmicutes	c__Clostridia	o__Clostridiales	f__[Mogibacteriaceae]	NA	NA
5072422d21bd9c4e258cd17b1bec2f85	k__Bacteria	p__Firmicutes	c__Clostridia	o__Clostridiales	f__[Mogibacteriaceae]	NA	NA
b50111d8d88698ef96af2cb5f0f564eb	k__Bacteria	p__Firmicutes	c__Clostridia	o__Clostridiales	f__[Mogibacteriaceae]	NA	NA
6dbf54dfd0a3207126af074af10be296	k__Bacteria	p__Firmicutes	c__Clostridia	o__Clostridiales	NA	NA	NA
97f7b02e07fefad5a962ccd81870fc41	k__Bacteria	p__Firmicutes	c__Clostridia	o__Clostridiales	f__Clostridiaceae	g__Clostridium	s__hiranonis
a9fa7df6006084acded4fafbd6f4a01d	k__Bacteria	p__Firmicutes	c__Clostridia	o__Clostridiales	f__Clostridiaceae	g__Clostridium	s__hiranonis
76ca8732e624521223d876797e8a6d46	k__Bacteria	p__Firmicutes	c__Clostridia	o__Clostridiales	f__Peptostreptococcaceae	NA	NA
5d4ff9cbbb244d61483b7c3973bdced6	k__Bacteria	p__Firmicutes	c__Clostridia	o__Clostridiales	f__Peptostreptococcaceae	NA	NA
65f4d620608a722fb0730df7435cae3a	k__Bacteria	p__Firmicutes	c__Clostridia	o__Clostridiales	f__Peptostreptococcaceae	NA	NA
3b6fc350ab79c39c956b690291226a9c	k__Bacteria	p__Firmicutes	c__Clostridia	o__Clostridiales	f__Peptostreptococcaceae	NA	NA
b730a16c14a63bdf335d1518d57fb5bc	k__Bacteria	p__Firmicutes	c__Clostridia	o__Clostridiales	f__Peptostreptococcaceae	NA	NA
fa7c27da02160cd4642de54d236e78fc	k__Bacteria	p__Firmicutes	c__Clostridia	o__Clostridiales	f__Peptostreptococcaceae	NA	NA
b180a2455b236c103cf0bfe620095736	k__Bacteria	p__Firmicutes	c__Clostridia	o__Clostridiales	f__Peptostreptococcaceae	NA	NA
a80e56ec80f31de951b615f21c0e13a7	k__Bacteria	p__Firmicutes	c__Clostridia	o__Clostridiales	f__Peptostreptococcaceae	NA	NA
299ccc8e8ff39974e43c21db8583539d	k__Bacteria	p__Firmicutes	c__Clostridia	o__Clostridiales	f__Peptostreptococcaceae	NA	NA
7a170d42254228329c8b8b222aaebc91	k__Bacteria	p__Firmicutes	c__Clostridia	o__Clostridiales	f__Peptostreptococcaceae	NA	NA
4db76ca899220396ec427665ad8c157a	k__Bacteria	p__Firmicutes	c__Clostridia	o__Clostridiales	f__Peptostreptococcaceae	NA	NA
7aadd0cb801d88c6c9122d1b6ebe2d56	k__Bacteria	p__Firmicutes	c__Clostridia	o__Clostridiales	f__Peptostreptococcaceae	NA	NA
01d2eacea036678bd2d7568adc7f04fc	k__Bacteria	p__Firmicutes	c__Clostridia	o__Clostridiales	f__Peptostreptococcaceae	NA	NA
b8be4a864e591a2801a0b9194efc1060	k__Bacteria	p__Firmicutes	c__Clostridia	o__Clostridiales	f__Peptostreptococcaceae	NA	NA
c501ef1e623867aa7ddb435f38e2db97	k__Bacteria	p__Firmicutes	c__Clostridia	o__Clostridiales	f__Peptostreptococcaceae	NA	NA
f34bff23d0ffd88f76e8017e5281fa69	k__Bacteria	p__Firmicutes	c__Clostridia	o__Clostridiales	f__Peptostreptococcaceae	NA	NA
43060d87dfb8772c2898c5c32298dae4	k__Bacteria	p__Firmicutes	c__Clostridia	o__Clostridiales	f__Peptococcaceae	g__Peptococcus	NA
da3588c3c4ae3b55dc333a3afbf35453	k__Bacteria	p__Firmicutes	c__Clostridia	o__Clostridiales	f__Peptococcaceae	g__Peptococcus	NA
590455138b9a5855dcb8f43167711f49	k__Bacteria	p__Firmicutes	c__Clostridia	o__Clostridiales	f__Peptococcaceae	g__Peptococcus	NA
746e11994ebcc347a370e43e44bf2ab4	k__Bacteria	p__Firmicutes	c__Clostridia	o__Clostridiales	f__Peptococcaceae	g__Peptococcus	NA
9efb419580ff0a7dda609c479a7838e3	k__Bacteria	p__Firmicutes	c__Clostridia	o__Clostridiales	f__Christensenellaceae	NA	NA
9d44975186ce7415d2ee7dfc2b6531d7	k__Bacteria	p__Firmicutes	c__Clostridia	o__Clostridiales	f__Christensenellaceae	NA	NA
43a6412ae5d036ff1d49fa3e69da26e4	k__Bacteria	p__Firmicutes	c__Clostridia	o__Clostridiales	f__Christensenellaceae	NA	NA
08f6a83ed98a39b017ad01c866cae766	k__Bacteria	p__Firmicutes	c__Clostridia	o__Clostridiales	f__Christensenellaceae	NA	NA
c6d46bb186fddbcd9d5943ceb0c176e5	k__Bacteria	p__Firmicutes	c__Clostridia	o__Clostridiales	f__Christensenellaceae	NA	NA
8b8e60d9a18b6b9bffb8abce73be26c0	k__Bacteria	p__Firmicutes	c__Clostridia	o__Clostridiales	f__Christensenellaceae	NA	NA
b9c8224f03451942260f31c7b8427112	k__Bacteria	p__Firmicutes	c__Clostridia	o__Clostridiales	f__Christensenellaceae	NA	NA
e5910c6066d2583fc2fdfd04741ddf93	k__Bacteria	p__Firmicutes	c__Clostridia	o__Clostridiales	f__Christensenellaceae	NA	NA
c673439c99b957ff3bf54823aec41afe	k__Bacteria	p__Firmicutes	c__Clostridia	o__Clostridiales	f__Christensenellaceae	NA	NA
ffc63e8e477f947dd134a30698133ca0	k__Bacteria	p__Firmicutes	c__Clostridia	o__Clostridiales	f__Christensenellaceae	NA	NA
2f295f431d5e8593935764c40c6d2de0	k__Bacteria	p__Firmicutes	c__Clostridia	o__Clostridiales	f__Christensenellaceae	NA	NA
e1a2800b24cdf9779b28dc897cddb12a	k__Bacteria	p__Firmicutes	c__Clostridia	o__Clostridiales	f__Christensenellaceae	NA	NA
501d7cda8449d246ca5e45da8a9c3d9d	k__Bacteria	p__Firmicutes	c__Clostridia	o__Clostridiales	f__Christensenellaceae	NA	NA
dd02b342e0c47402777b9907c94a950c	k__Bacteria	p__Firmicutes	c__Clostridia	o__Clostridiales	f__Christensenellaceae	NA	NA
7df57ac5ee7efb44298a3d32b008b1a9	k__Bacteria	p__Firmicutes	c__Clostridia	o__Clostridiales	f__Christensenellaceae	NA	NA
a66cac9d5aa9c93a63a6ce6ee47cd44a	k__Bacteria	p__Firmicutes	c__Clostridia	o__Clostridiales	f__Christensenellaceae	NA	NA
5040d210b906c738569bf1c3505ad558	k__Bacteria	p__Firmicutes	c__Clostridia	o__Clostridiales	f__Christensenellaceae	NA	NA
dae36ee0d62df938f4d7df3aac923ac7	k__Bacteria	p__Firmicutes	c__Clostridia	o__Clostridiales	f__Christensenellaceae	NA	NA
37376f3bdaca3bbd8c0eabde3b65c9a8	k__Bacteria	p__Firmicutes	c__Clostridia	o__Clostridiales	f__Clostridiaceae	g__Clostridium	s__paraputrificum
283755ba25c1e02155384ef6f268c2ae	k__Bacteria	p__Firmicutes	c__Clostridia	o__Clostridiales	f__Clostridiaceae	g__Clostridium	s__perfringens
bada5ab382b0d188d417943e405acd1b	k__Bacteria	p__Firmicutes	c__Clostridia	o__Clostridiales	f__Clostridiaceae	g__Clostridium	s__celatum
4e6149f2796467d12438a62427dbe900	k__Bacteria	p__Firmicutes	c__Clostridia	o__Clostridiales	f__Clostridiaceae	g__Clostridium	s__celatum
2b335f368deba69c6c95c18da31dc5f4	k__Bacteria	p__Firmicutes	c__Clostridia	o__Clostridiales	f__Clostridiaceae	g__Clostridium	s__celatum
f6bd21f92820c08d53a5368c08f92561	k__Bacteria	p__Firmicutes	c__Clostridia	o__Clostridiales	f__Clostridiaceae	g__Clostridium	s__celatum
6c1758cff014a807d58bd737c76ec233	k__Bacteria	p__Firmicutes	c__Clostridia	o__Clostridiales	f__Clostridiaceae	NA	NA
3e57b01c6a89078832b6121a0dd5efaf	k__Bacteria	p__Firmicutes	c__Clostridia	o__Clostridiales	f__Clostridiaceae	NA	NA
f2cd13764c9588bd921f3a53138830da	k__Bacteria	p__Firmicutes	c__Clostridia	o__Clostridiales	f__Clostridiaceae	NA	NA
dd845f9a83e4214b3e9e1a1ead34f609	k__Bacteria	p__Firmicutes	c__Clostridia	o__Clostridiales	f__Clostridiaceae	NA	NA
26b031eda0aa4a7f8eb2c87c4ea916c2	k__Bacteria	p__Firmicutes	c__Clostridia	o__Clostridiales	f__Clostridiaceae	NA	NA
6d6ea67c6130b19a139b8128be786fd4	k__Bacteria	p__Firmicutes	c__Clostridia	o__Clostridiales	f__Clostridiaceae	NA	NA
7899d07b8e5aff4687091e851539e443	k__Bacteria	p__Firmicutes	c__Clostridia	o__Clostridiales	f__Christensenellaceae	NA	NA
d93acdebdeec43da1dca75e06dfecabd	k__Bacteria	p__Firmicutes	c__Clostridia	o__Clostridiales	f__Christensenellaceae	NA	NA
6254b2b6fb2dcc66e4f298da5fe1d80f	k__Bacteria	p__Firmicutes	c__Clostridia	o__Clostridiales	f__Christensenellaceae	NA	NA
00573cde6690d7e14400297298f7ac8f	k__Bacteria	p__Firmicutes	c__Clostridia	o__Clostridiales	f__Christensenellaceae	NA	NA
b9b68eda50ae49a5fc4b9ecd529615c0	k__Bacteria	p__Firmicutes	c__Clostridia	o__Clostridiales	f__Christensenellaceae	NA	NA
bd0643b40e832c2eca0c1888ecf18ba7	k__Bacteria	p__Firmicutes	c__Clostridia	o__Clostridiales	NA	NA	NA
db5b60bccd0bb01c96857c657e89d77b	k__Bacteria	p__Firmicutes	c__Clostridia	o__Clostridiales	NA	NA	NA
27dba4cf7da84df828e6d97f01c612be	k__Bacteria	p__Firmicutes	c__Clostridia	o__Clostridiales	NA	NA	NA
36b6ffc940dab42ed580f4f3e1bd5bef	k__Bacteria	p__Firmicutes	c__Clostridia	o__Clostridiales	NA	NA	NA
51ea280cc3779acf0112ca924fdad538	k__Bacteria	p__Firmicutes	c__Clostridia	o__Clostridiales	NA	NA	NA
362ba88182b960860a4fec0230854278	k__Bacteria	p__Firmicutes	c__Clostridia	o__Clostridiales	NA	NA	NA
8335fee2c31e1d6bfa5e5a8e09033b1b	k__Bacteria	p__Firmicutes	c__Clostridia	o__Clostridiales	NA	NA	NA
068400ccd2c2ef65206ddbf22ed97f99	k__Bacteria	p__Firmicutes	c__Clostridia	o__Clostridiales	NA	NA	NA
18c0846430eb4617b326a317003e1c07	k__Bacteria	p__Firmicutes	c__Clostridia	o__Clostridiales	NA	NA	NA
5b4a6a9bc3b65d8116df4db79e1e19bf	k__Bacteria	p__Firmicutes	c__Clostridia	o__Clostridiales	NA	NA	NA
a07b699f6758e77380ba0a003c45ca18	k__Bacteria	p__Firmicutes	c__Clostridia	o__Clostridiales	NA	NA	NA
b5281701bc0c6f50cd82002b27b2653f	k__Bacteria	p__Firmicutes	c__Clostridia	o__Clostridiales	NA	NA	NA
5353d6f92903cf0a51b4595686735500	k__Bacteria	p__Firmicutes	c__Clostridia	o__Clostridiales	NA	NA	NA
903dddfc89fa896018a2604143d750cc	k__Bacteria	p__Firmicutes	c__Clostridia	o__Clostridiales	NA	NA	NA
4e40d10109490a01d29f9dfd5419b97e	k__Bacteria	p__Firmicutes	c__Clostridia	o__Clostridiales	NA	NA	NA
7b1e664fbdda00313fb749fff4d7a9eb	k__Bacteria	p__Firmicutes	c__Clostridia	o__Clostridiales	NA	NA	NA
9db330d2563e814fd9379804c5fa6b37	k__Bacteria	p__Firmicutes	c__Clostridia	o__Clostridiales	NA	NA	NA
8c9446648cc5f61493347f57a0f778ff	k__Bacteria	p__Firmicutes	c__Clostridia	o__Clostridiales	NA	NA	NA
2fe3f26eec57d0a890c2907c645af184	k__Bacteria	p__Firmicutes	c__Clostridia	o__Clostridiales	NA	NA	NA
13b15baa55bb3ca4909ba6de4283b1ca	k__Bacteria	p__Firmicutes	c__Clostridia	o__Clostridiales	NA	NA	NA
60074d383fab67cb0dda7dfaf7b0c919	k__Bacteria	p__Firmicutes	c__Clostridia	o__Clostridiales	NA	NA	NA
74e70aab8634f09c97c48ee9e6675392	k__Bacteria	p__Firmicutes	c__Clostridia	o__Clostridiales	NA	NA	NA
a7eb050200d9b2408521cc7ae42327ba	k__Bacteria	p__Firmicutes	c__Clostridia	o__Clostridiales	NA	NA	NA
4d730839ac1ee1974dcd72e137bbe29e	k__Bacteria	p__Firmicutes	c__Clostridia	o__Clostridiales	NA	NA	NA
2fd50ebb149e078c7d15c369bdf125bf	k__Bacteria	p__Firmicutes	c__Clostridia	o__Clostridiales	NA	NA	NA
6fca132281b9c24fb6f652a3879568c4	k__Bacteria	p__Firmicutes	c__Clostridia	o__Clostridiales	NA	NA	NA
350b2fddefa16b3c189cd804a324e749	k__Bacteria	p__Firmicutes	c__Clostridia	o__Clostridiales	NA	NA	NA
3a7bd96ec93268f8c617ff36a521d6ab	k__Bacteria	p__Firmicutes	c__Clostridia	o__Clostridiales	NA	NA	NA
41aa43e01b03efc71d7c0b3fb6ac3f7d	k__Bacteria	p__Firmicutes	c__Clostridia	o__Clostridiales	NA	NA	NA
7d11d73b8ce1b7eeee03ba0d53736736	k__Bacteria	p__Firmicutes	c__Clostridia	o__Clostridiales	NA	NA	NA
6a29a2622ca25f74383ff59c6ec9b3cf	k__Bacteria	p__Firmicutes	c__Clostridia	o__Clostridiales	NA	NA	NA
41e9989a44c1613e851dc8d36bbe68a7	k__Bacteria	p__Firmicutes	c__Clostridia	o__Clostridiales	NA	NA	NA
19fef3830c4440d5d2ae0dcf243e6523	k__Bacteria	p__Firmicutes	c__Clostridia	o__Clostridiales	NA	NA	NA
8f25ef4dcbddca903d276906ba900594	k__Bacteria	p__Firmicutes	c__Clostridia	o__Clostridiales	NA	NA	NA
bd2b6420fd98749660ca7a090353dd8d	k__Bacteria	p__Firmicutes	c__Clostridia	o__Clostridiales	NA	NA	NA
190c240b410bb04bce23606bcc0bcbbd	k__Bacteria	p__Firmicutes	c__Clostridia	o__Clostridiales	f__Christensenellaceae	NA	NA
bffbd2ce35da55538dd953b652658c43	k__Bacteria	p__Firmicutes	c__Clostridia	o__Clostridiales	f__Christensenellaceae	NA	NA
2ff968bacabb445193bc8fae92d9ecb6	k__Bacteria	p__Firmicutes	c__Clostridia	o__Clostridiales	f__Christensenellaceae	NA	NA
5961833c1efa3ba8c8ecbc1971fc0a13	k__Bacteria	p__Firmicutes	c__Clostridia	o__Clostridiales	NA	NA	NA
154560d190329e050dcb23bd2c887c51	k__Bacteria	p__Firmicutes	c__Clostridia	o__Clostridiales	NA	NA	NA
0ff067a414989ee6f19b74d95822c7f1	k__Bacteria	p__Firmicutes	c__Clostridia	o__Clostridiales	NA	NA	NA
08a42762bcf4d0849711c1911e76ece9	k__Bacteria	p__Firmicutes	c__Clostridia	o__Clostridiales	NA	NA	NA
c4d4ce8d3d55ce49d92540f739797be1	k__Bacteria	p__Firmicutes	c__Clostridia	o__Clostridiales	NA	NA	NA
2c1873d0542b742ef9b4de0f64d5f4c3	k__Bacteria	p__Firmicutes	c__Clostridia	o__Clostridiales	NA	NA	NA
ce962c4a75e5c2243e7a75c5762016ce	k__Bacteria	p__Firmicutes	c__Clostridia	o__Clostridiales	NA	NA	NA
ed25a683e396d20b80d7cedb93afcfde	k__Bacteria	p__Firmicutes	c__Clostridia	o__Clostridiales	NA	NA	NA
5880a39a024603bc110810dcfe0a75df	k__Bacteria	p__Firmicutes	c__Clostridia	o__Clostridiales	NA	NA	NA
a10cd64c74f08039bdecbdfdabf6cb35	k__Bacteria	p__Firmicutes	c__Clostridia	o__Clostridiales	NA	NA	NA
2c2d3f8743decbb84b864339743fbabc	k__Bacteria	p__Firmicutes	c__Clostridia	o__Clostridiales	NA	NA	NA
1cc60c92bc803d91ad4e8f170294fc14	k__Bacteria	p__Firmicutes	c__Clostridia	o__Clostridiales	NA	NA	NA
c965c19bb92b35b7a6d6a050a0941680	k__Bacteria	p__Firmicutes	c__Clostridia	o__Clostridiales	NA	NA	NA
03ab2e7d798611dcb9994e43840b835d	k__Bacteria	p__Firmicutes	c__Clostridia	o__Clostridiales	NA	NA	NA
e4419fa45098b60a81404e4578a168fc	k__Bacteria	p__Firmicutes	c__Clostridia	o__Clostridiales	NA	NA	NA
f023e5523bb613dd3788cb439e059914	k__Bacteria	p__Firmicutes	c__Clostridia	o__Clostridiales	f__Christensenellaceae	NA	NA
0475ce5f39549aad625b7a36451a0da7	k__Bacteria	p__Firmicutes	c__Clostridia	o__Clostridiales	f__Christensenellaceae	NA	NA
cab39ce0fdcec18719b175b8181bd917	k__Bacteria	p__Synergistetes	c__Synergistia	o__Synergistales	f__Synergistaceae	g__Cloacibacillus	NA
6f3dfab18b49767328ecd27e5449ea74	k__Bacteria	p__Cyanobacteria	c__4C0d-2	o__YS2	NA	NA	NA
abca098777f4f38ae8eabda6e4518f4a	k__Bacteria	p__Cyanobacteria	c__4C0d-2	o__YS2	NA	NA	NA
ab8bd8d896ae1a5f0fec7847f4c40aba	k__Bacteria	p__Cyanobacteria	c__4C0d-2	o__YS2	NA	NA	NA
8a4d443fd595918c1341e1a155b06467	k__Bacteria	p__Cyanobacteria	c__4C0d-2	o__YS2	NA	NA	NA
53335be1adb3d07409df6244ca8715b6	k__Bacteria	p__Cyanobacteria	c__4C0d-2	o__YS2	NA	NA	NA
43c25bec051262d5e80f22fc8a8cd97c	k__Bacteria	p__Cyanobacteria	c__4C0d-2	o__YS2	NA	NA	NA
0503ae776a95642b9f0565987785fa5f	k__Bacteria	p__Cyanobacteria	c__4C0d-2	o__YS2	NA	NA	NA
7bb2fa157617cfff387bdd54cba622ae	k__Bacteria	p__Cyanobacteria	c__4C0d-2	o__YS2	NA	NA	NA
fd66b24010eb59e26afa3ce9d87bda80	k__Bacteria	p__Verrucomicrobia	c__Verrucomicrobiae	o__Verrucomicrobiales	f__Verrucomicrobiaceae	g__Akkermansia	s__muciniphila
a23ebc0fb44eeadbd30edb734883b8be	k__Bacteria	p__Verrucomicrobia	c__Verrucomicrobiae	o__Verrucomicrobiales	f__Verrucomicrobiaceae	g__Akkermansia	s__muciniphila
e9ad905ad23fb21388dcec7d61f5d03d	k__Bacteria	p__Verrucomicrobia	c__Verrucomicrobiae	o__Verrucomicrobiales	f__Verrucomicrobiaceae	g__Akkermansia	s__muciniphila
09b942e6bd87b64fc5705e8801309aab	k__Bacteria	p__Verrucomicrobia	c__Verrucomicrobiae	o__Verrucomicrobiales	f__Verrucomicrobiaceae	g__Akkermansia	s__muciniphila
4a4d11bb32e68079b4c71483bf0fcf36	k__Bacteria	p__Verrucomicrobia	c__Verrucomicrobiae	o__Verrucomicrobiales	f__Verrucomicrobiaceae	g__Akkermansia	s__muciniphila
9475f410c33cc4ad26189dc962043d6b	k__Bacteria	p__Elusimicrobia	c__Elusimicrobia	o__Elusimicrobiales	f__Elusimicrobiaceae	NA	NA
3f4e56f5f289dee5c300c86038d6978f	k__Bacteria	p__Firmicutes	c__Clostridia	o__Clostridiales	f__Veillonellaceae	g__Selenomonas	s__lacticifex
f33b1cb409f6b4566d427862496fded8	k__Bacteria	p__Firmicutes	c__Clostridia	o__Clostridiales	f__Veillonellaceae	g__Mitsuokella	NA
689a4c4f2c5c13b09db4e8550f48a9fe	k__Bacteria	p__Firmicutes	c__Clostridia	o__Clostridiales	f__Veillonellaceae	g__Mitsuokella	NA
af80cc11b3dd97336daada447097c577	k__Bacteria	p__Firmicutes	c__Clostridia	o__Clostridiales	f__Veillonellaceae	g__Mitsuokella	NA
f2557d479a17349275ce37dc1ae90471	k__Bacteria	p__Firmicutes	c__Clostridia	o__Clostridiales	f__Veillonellaceae	g__Mitsuokella	NA
bfb0527b871356f352699e0ab1497f8f	k__Bacteria	p__Firmicutes	c__Clostridia	o__Clostridiales	f__Veillonellaceae	g__Megamonas	NA
5874597eb3b13f7fa7c6ac461951cdf1	k__Bacteria	p__Firmicutes	c__Clostridia	o__Clostridiales	f__Veillonellaceae	g__Megamonas	NA
8300c470dd09cf8f4c7f459c4fdcba39	k__Bacteria	p__Firmicutes	c__Clostridia	o__Clostridiales	f__Veillonellaceae	g__Megamonas	NA
d5c6c4e5dc8f5bc4536e4fc361eca630	k__Bacteria	p__Firmicutes	c__Clostridia	o__Clostridiales	f__Veillonellaceae	g__Megamonas	NA
509b9900eab9c040a7f84b00f2055fce	k__Bacteria	p__Firmicutes	c__Clostridia	o__Clostridiales	f__Veillonellaceae	g__Megamonas	NA
9f190f2ebd9b07ac2db863785df2a6b4	k__Bacteria	p__Firmicutes	c__Clostridia	o__Clostridiales	f__Veillonellaceae	g__Megamonas	NA
357bd7a8234b70ed8b24209471107bf2	k__Bacteria	p__Firmicutes	c__Clostridia	o__Clostridiales	f__Veillonellaceae	g__Megamonas	NA
c02ce24dc448947b3a46688d087cf075	k__Bacteria	p__Firmicutes	c__Clostridia	o__Clostridiales	f__Veillonellaceae	g__Megasphaera	NA
467f6f61501daac615cb67ed55c06ad8	k__Bacteria	p__Firmicutes	c__Clostridia	o__Clostridiales	f__Veillonellaceae	g__Megasphaera	NA
301ba0fa9c3bd3d5c48649bde0731278	k__Bacteria	p__Firmicutes	c__Clostridia	o__Clostridiales	f__Veillonellaceae	g__Megasphaera	NA
c7aeecefe60796feb99ae1075880b89e	k__Bacteria	p__Firmicutes	c__Clostridia	o__Clostridiales	f__Veillonellaceae	g__Megasphaera	NA
3fae853851bfe19cdb50e15749f373b6	k__Bacteria	p__Firmicutes	c__Clostridia	o__Clostridiales	f__Veillonellaceae	g__Veillonella	s__dispar
5279cf5bf096ad48a90a13a9caa1643e	k__Bacteria	p__Firmicutes	c__Clostridia	o__Clostridiales	f__Veillonellaceae	g__Veillonella	s__dispar
e0b0817162b44d0e17a1c50486839924	k__Bacteria	p__Firmicutes	c__Clostridia	o__Clostridiales	f__Veillonellaceae	g__Veillonella	s__parvula
4bd6f09cee9b8b9be69e164ca9cfa02a	k__Bacteria	p__Firmicutes	c__Clostridia	o__Clostridiales	f__Veillonellaceae	g__Dialister	NA
033935b78a85a79830baf3c0ffd5978d	k__Bacteria	p__Firmicutes	c__Clostridia	o__Clostridiales	f__Veillonellaceae	g__Dialister	NA
6960eba3db7d4d863d042ab497d7481a	k__Bacteria	p__Firmicutes	c__Clostridia	o__Clostridiales	f__Veillonellaceae	g__Dialister	NA
9ddf8ac222d1f09ba02fe7bdd49262a1	k__Bacteria	p__Firmicutes	c__Clostridia	o__Clostridiales	f__Veillonellaceae	g__Dialister	NA
2aa4df0d655689b5d115c5c99c3293ab	k__Bacteria	p__Firmicutes	c__Clostridia	o__Clostridiales	f__Veillonellaceae	g__Dialister	NA
c3168681e6b4362da2507c1c36d6d883	k__Bacteria	p__Firmicutes	c__Clostridia	o__Clostridiales	f__Veillonellaceae	g__Dialister	NA
559e286194bab34061499ba3c1a35411	k__Bacteria	p__Firmicutes	c__Clostridia	o__Clostridiales	f__Veillonellaceae	g__Dialister	NA
d4869c1abb544bc18ec7dee098c230f8	k__Bacteria	p__Firmicutes	c__Clostridia	o__Clostridiales	f__Veillonellaceae	g__Dialister	NA
e49c1cc7e1a28f9713d1a8560456e47f	k__Bacteria	p__Firmicutes	c__Clostridia	o__Clostridiales	f__Veillonellaceae	g__Dialister	NA
f0b6a33859a4d93e7163db12b37d20e4	k__Bacteria	p__Firmicutes	c__Clostridia	o__Clostridiales	f__Veillonellaceae	g__Dialister	NA
ee4117cd6582fa9ceeae60fa0e5aea5e	k__Bacteria	p__Firmicutes	c__Clostridia	o__Clostridiales	f__Veillonellaceae	g__Dialister	NA
6d58c672109fb119da4eb6ff24c67373	k__Bacteria	p__Firmicutes	c__Clostridia	o__Clostridiales	f__Veillonellaceae	g__Dialister	NA
841431338e5b25daa1ca7c8cc6018457	k__Bacteria	p__Firmicutes	c__Clostridia	o__Clostridiales	f__Veillonellaceae	g__Dialister	NA
1bc4655f8f9727a502f6dfa1754beb22	k__Bacteria	p__Firmicutes	c__Clostridia	o__Clostridiales	f__Veillonellaceae	g__Dialister	NA
abe94b2af2d03aac7664927329a00f5e	k__Bacteria	p__Firmicutes	c__Clostridia	o__Clostridiales	f__Veillonellaceae	g__Dialister	NA
f7b426b8a779d1d511bcf43a4699e70c	k__Bacteria	p__Firmicutes	c__Clostridia	o__Clostridiales	f__Veillonellaceae	g__Dialister	NA
423f20a08e2158275a6707c0abddb11d	k__Bacteria	p__Firmicutes	c__Clostridia	o__Clostridiales	f__Veillonellaceae	g__Dialister	NA
7b6df92fd8b9dd783fe552b8eadce782	k__Bacteria	p__Firmicutes	c__Clostridia	o__Clostridiales	f__Veillonellaceae	g__Dialister	NA
d0848f770887f16b76279fe94fb7e5a3	k__Bacteria	p__Firmicutes	c__Clostridia	o__Clostridiales	f__Veillonellaceae	g__Dialister	NA
4551678e1a0ff726733f7fdda3797d6b	k__Bacteria	p__Firmicutes	c__Clostridia	o__Clostridiales	f__Veillonellaceae	g__Dialister	NA
2d7cd88493c9c894158c493ef83eb283	k__Bacteria	p__Firmicutes	c__Clostridia	o__Clostridiales	f__Veillonellaceae	g__Dialister	NA
cd3e7aaffc7cdb7a263e9c4a46cdc372	k__Bacteria	p__Firmicutes	c__Clostridia	o__Clostridiales	f__Veillonellaceae	g__Dialister	NA
3c5f4b68e40e60363f3851472784a558	k__Bacteria	p__Firmicutes	c__Clostridia	o__Clostridiales	f__Veillonellaceae	g__Dialister	NA
7f25d5698badc928211c9f8863388e45	k__Bacteria	p__Firmicutes	c__Clostridia	o__Clostridiales	f__Veillonellaceae	g__Dialister	NA
1dc6144f226828034ac16a82f10d8fa2	k__Bacteria	p__Firmicutes	c__Clostridia	o__Clostridiales	f__Veillonellaceae	g__Dialister	NA
70aa709ab8d2bcc040e3137c80abaeb4	k__Bacteria	p__Firmicutes	c__Clostridia	o__Clostridiales	f__Veillonellaceae	g__Dialister	NA
3d9adb87fd313b571321e15417d31896	k__Bacteria	p__Firmicutes	c__Clostridia	o__Clostridiales	f__Veillonellaceae	g__Succiniclasticum	NA
827da5478fdddf5317ce3f375497963e	k__Bacteria	p__Firmicutes	c__Clostridia	o__Clostridiales	f__Veillonellaceae	g__Phascolarctobacterium	NA
b00d72a118ec681b09d6372f112e4fe5	k__Bacteria	p__Firmicutes	c__Clostridia	o__Clostridiales	f__Veillonellaceae	g__Phascolarctobacterium	NA
1f26081d92626e58b879498f4c5b7979	k__Bacteria	p__Firmicutes	c__Clostridia	o__Clostridiales	f__Veillonellaceae	g__Phascolarctobacterium	NA
2fccd86b329c79dd88c82274423de338	k__Bacteria	p__Firmicutes	c__Clostridia	o__Clostridiales	f__Veillonellaceae	g__Phascolarctobacterium	NA
accc9fba44c2714f11bbc51de88e73a7	k__Bacteria	p__Firmicutes	c__Clostridia	o__Clostridiales	f__Veillonellaceae	g__Phascolarctobacterium	NA
f52c418e3a59ca2378eabb01e1569404	k__Bacteria	p__Firmicutes	c__Clostridia	o__Clostridiales	f__Veillonellaceae	g__Phascolarctobacterium	NA
1e864dee228fcd854d1832e6fed7c0fb	k__Bacteria	p__Firmicutes	c__Clostridia	o__Clostridiales	f__Veillonellaceae	g__Phascolarctobacterium	NA
637ff3a8c4e3213d8920e7167ddeb926	k__Bacteria	p__Firmicutes	c__Clostridia	o__Clostridiales	f__Veillonellaceae	g__Phascolarctobacterium	NA
f2ed70fe6cb0db10ce66dbaf643128df	k__Bacteria	p__Firmicutes	c__Clostridia	o__Clostridiales	f__Veillonellaceae	g__Acidaminococcus	NA
84e93d46ee0acb22121901f101602051	k__Bacteria	p__Firmicutes	c__Clostridia	o__Clostridiales	f__Veillonellaceae	g__Acidaminococcus	NA
8512cc461fa8b253841200871faba531	k__Bacteria	p__Firmicutes	c__Clostridia	o__Clostridiales	f__Veillonellaceae	g__Acidaminococcus	NA
fde892894dcbb56dd049b9bf4470c4a3	k__Bacteria	p__Firmicutes	c__Clostridia	o__Clostridiales	f__Veillonellaceae	g__Phascolarctobacterium	NA
a38b6324c57e2ef3c842180166aeb60f	k__Bacteria	p__Firmicutes	c__Clostridia	o__Clostridiales	f__Veillonellaceae	g__Phascolarctobacterium	NA
d99daf124d5112ff0f4cbcf445f6078a	k__Bacteria	p__Firmicutes	c__Clostridia	o__Clostridiales	f__Veillonellaceae	g__Phascolarctobacterium	NA
281bb0c01f243edb8d6b34398eb6842f	k__Bacteria	p__Firmicutes	c__Clostridia	o__Clostridiales	f__Veillonellaceae	g__Phascolarctobacterium	NA
36e909d1b10063e46b3555c1c1797bdf	k__Bacteria	p__Firmicutes	c__Clostridia	o__Clostridiales	f__Veillonellaceae	g__Phascolarctobacterium	NA
363d671a322bfb873287d029304dc4f5	k__Bacteria	p__Firmicutes	c__Clostridia	o__Clostridiales	f__Veillonellaceae	g__Phascolarctobacterium	NA
57b5525b6fcfa0a2dc59a03f82f861fa	k__Bacteria	p__Firmicutes	c__Clostridia	o__Clostridiales	f__Veillonellaceae	g__Phascolarctobacterium	NA
30603e1670fe5d5026c3b97f9828b527	k__Bacteria	p__Firmicutes	c__Clostridia	o__Clostridiales	NA	NA	NA
fe2f8de1b379e0c590a5c1225a0f5d02	k__Bacteria	p__Firmicutes	c__Clostridia	o__Clostridiales	NA	NA	NA
328886bf14716cd947a5e00f7c4db2fc	k__Bacteria	p__Firmicutes	c__Clostridia	o__Clostridiales	NA	NA	NA
b574f9a7aa06663673278ed04f60e815	k__Bacteria	p__Firmicutes	c__Clostridia	o__Clostridiales	NA	NA	NA
727f7b1eef575d2f78c72d07a5635e33	k__Bacteria	p__Firmicutes	c__Clostridia	o__Clostridiales	NA	NA	NA
2cebd70e54f6cfa6c60da8dfa4fc4296	k__Bacteria	p__Firmicutes	c__Clostridia	o__Clostridiales	NA	NA	NA
78c53b9525a76c5b03f4ca8e1432a4a4	k__Bacteria	p__Firmicutes	c__Clostridia	o__Clostridiales	NA	NA	NA
d6282c3e4ab3f70fac4c1feec396ab2a	k__Bacteria	p__Firmicutes	c__Clostridia	o__Clostridiales	NA	NA	NA
cc1100b61772720af285f7775930eff6	k__Bacteria	p__Firmicutes	c__Clostridia	o__Clostridiales	NA	NA	NA
b2c718db9d55ea3e9423716ace27239e	k__Bacteria	p__Firmicutes	c__Clostridia	o__Clostridiales	f__Clostridiaceae	g__Clostridium	NA
7b08bb73d5cc3b1014224cef776bf0b5	k__Bacteria	p__Firmicutes	c__Clostridia	o__Clostridiales	f__Clostridiaceae	g__Clostridium	NA
10aec0ea0dff638c7eeed1a0dfc822fb	k__Bacteria	p__Firmicutes	c__Clostridia	o__Clostridiales	f__Clostridiaceae	g__Clostridium	NA
172049e46605909f99651e4d0efb8578	k__Bacteria	p__Firmicutes	c__Clostridia	o__Clostridiales	f__Clostridiaceae	g__Clostridium	NA
fc1ce0e8e4b0f2a9c3f3dc81a6e90324	k__Bacteria	p__Firmicutes	c__Clostridia	o__Clostridiales	f__Clostridiaceae	g__Clostridium	NA
eb3dcbbdd48938f3936b6b0419be2d39	k__Bacteria	p__Firmicutes	c__Clostridia	o__Clostridiales	f__Clostridiaceae	g__Clostridium	NA
813ff0a0e28abd2c6a9521cf0bcab24b	k__Bacteria	p__Firmicutes	c__Clostridia	o__Clostridiales	f__Clostridiaceae	g__Clostridium	NA
3cb9ffe547e955f7377b9b6c2406c02a	k__Bacteria	p__Firmicutes	c__Clostridia	o__Clostridiales	f__Clostridiaceae	g__Clostridium	NA
f209910fc9f52b1ceba079d8c7a48b1b	k__Bacteria	p__Firmicutes	c__Clostridia	o__Clostridiales	f__Clostridiaceae	g__Clostridium	NA
d2fdb89a828ef1699f51f258dd3fdca3	k__Bacteria	p__Firmicutes	c__Clostridia	o__Clostridiales	f__Clostridiaceae	g__Clostridium	NA
f56f9ff7e5dd56025e6be7a23b3c81cf	k__Bacteria	p__Firmicutes	c__Clostridia	o__Clostridiales	f__Clostridiaceae	g__Clostridium	NA
2e59075b5e199c823c835ddc4626a65e	k__Bacteria	p__Firmicutes	c__Clostridia	o__Clostridiales	f__Clostridiaceae	g__Clostridium	NA
342220211bbbecb947adf3c84cf3dffb	k__Bacteria	p__Firmicutes	c__Clostridia	o__Clostridiales	f__Clostridiaceae	g__Clostridium	NA
d3a0ab55cb402ef552c5271b1051e9da	k__Bacteria	p__Firmicutes	c__Clostridia	o__Clostridiales	f__Clostridiaceae	g__Clostridium	NA
db34d4deab80ac58b7ed5ac7ae1c2696	k__Bacteria	p__Firmicutes	c__Clostridia	o__Clostridiales	NA	NA	NA
77fcaec0315fbd6e596a0ad380ef0f01	k__Bacteria	p__Firmicutes	c__Clostridia	o__Clostridiales	f__Clostridiaceae	g__Clostridium	NA
8a99edacca22a797e4a491074347f7d3	k__Bacteria	p__Firmicutes	c__Clostridia	o__Clostridiales	f__Clostridiaceae	g__Clostridium	NA
457167efdf128f6b7f96bfa65eb564d3	k__Bacteria	p__Firmicutes	c__Clostridia	o__Clostridiales	f__Clostridiaceae	g__Clostridium	NA
5e65654a36b93f550852d66910b0bc34	k__Bacteria	p__Firmicutes	c__Clostridia	o__Clostridiales	f__Clostridiaceae	g__Clostridium	NA
3ec3df7b9f6dad858d7506c1da7c4583	k__Bacteria	p__Firmicutes	c__Clostridia	o__Clostridiales	NA	NA	NA
42bcc5fe77f0b6b10edf2d22473967fd	k__Bacteria	p__Firmicutes	c__Clostridia	o__Clostridiales	f__Clostridiaceae	g__Clostridium	NA
34834e2a52ceff9e10bb25ad68e3cea4	k__Bacteria	p__Firmicutes	c__Clostridia	o__Clostridiales	f__Ruminococcaceae	g__Butyricicoccus	s__pullicaecorum
4b06a947687bdceadc56cab3618c55ac	k__Bacteria	p__Firmicutes	c__Clostridia	o__Clostridiales	f__Ruminococcaceae	NA	NA
153856318a5b86f09a2bf792f7bf45e1	k__Bacteria	p__Firmicutes	c__Clostridia	o__Clostridiales	f__Ruminococcaceae	g__Butyricicoccus	s__pullicaecorum
2ba4d37d850c4991fffd409d1b32e559	k__Bacteria	p__Firmicutes	c__Clostridia	o__Clostridiales	f__Ruminococcaceae	g__Butyricicoccus	s__pullicaecorum
2374a25cf2719a619c2cf3c150602222	k__Bacteria	p__Firmicutes	c__Clostridia	o__Clostridiales	f__Ruminococcaceae	NA	NA
f0447fb993e02a04e108da59b0bfcfbe	k__Bacteria	p__Firmicutes	c__Clostridia	o__Clostridiales	f__Ruminococcaceae	g__Butyricicoccus	s__pullicaecorum
16a8de4d2aae85cbd9593f96a41a9518	k__Bacteria	p__Firmicutes	c__Clostridia	o__Clostridiales	f__Ruminococcaceae	g__Butyricicoccus	s__pullicaecorum
88a46195c6dd5e97ef481719720d1754	k__Bacteria	p__Firmicutes	c__Clostridia	o__Clostridiales	f__Ruminococcaceae	g__Butyricicoccus	s__pullicaecorum
6e13c195d4554dd8cf4923df9decd183	k__Bacteria	p__Firmicutes	c__Clostridia	o__Clostridiales	f__Ruminococcaceae	g__Butyricicoccus	s__pullicaecorum
366de7d06d0b0cac8556f49c36572fc4	k__Bacteria	p__Firmicutes	c__Clostridia	o__Clostridiales	f__Ruminococcaceae	g__Butyricicoccus	s__pullicaecorum
c713fb399a16aadbca6df6ab58467722	k__Bacteria	p__Firmicutes	c__Clostridia	o__Clostridiales	f__Ruminococcaceae	NA	NA
5775e32843f0aa427efe96176d71e4b9	k__Bacteria	p__Firmicutes	c__Clostridia	o__Clostridiales	f__Ruminococcaceae	NA	NA
05e5ff38dcfb12fdfcdec776e9ab59fd	k__Bacteria	p__Firmicutes	c__Clostridia	o__Clostridiales	f__Ruminococcaceae	g__Butyricicoccus	s__pullicaecorum
70c203c16fde6f0dde4f687c0e42a726	k__Bacteria	p__Firmicutes	c__Clostridia	o__Clostridiales	f__Ruminococcaceae	g__Butyricicoccus	s__pullicaecorum
79425a93044bc04e54e8cce952ed8d3f	k__Bacteria	p__Firmicutes	c__Clostridia	o__Clostridiales	f__Ruminococcaceae	NA	NA
14cf5ea919b8ccaffac4c4263d4535a5	k__Bacteria	p__Firmicutes	c__Clostridia	o__Clostridiales	NA	NA	NA
ee9f7393da8242f6f5d579f6464dec24	k__Bacteria	p__Firmicutes	c__Clostridia	o__Clostridiales	NA	NA	NA
120265856b40b940242b447f20bdd529	k__Bacteria	p__Firmicutes	c__Clostridia	o__Clostridiales	NA	NA	NA
94ea70e9dafb8bb775fa602d50bf3f93	k__Bacteria	p__Firmicutes	c__Clostridia	o__Clostridiales	NA	NA	NA
4d1cd8367e43b2dcc542022b32662b3d	k__Bacteria	p__Firmicutes	c__Clostridia	o__Clostridiales	NA	NA	NA
cf48525890737bf95d926b81bb03a8b4	k__Bacteria	p__Firmicutes	c__Clostridia	o__Clostridiales	NA	NA	NA
e140c6951ee65bbbb2d99d6ec47fce89	k__Bacteria	p__Firmicutes	c__Clostridia	o__Clostridiales	NA	NA	NA
8238fecc9b65241cd86c09fe03aee93c	k__Bacteria	p__Firmicutes	c__Clostridia	o__Clostridiales	NA	NA	NA
e3738928661d13df340a638936bed81c	k__Bacteria	p__Firmicutes	c__Clostridia	o__Clostridiales	NA	NA	NA
117b0da1adc8ee4f888e27b4ddb1273b	k__Bacteria	p__Firmicutes	c__Clostridia	o__Clostridiales	NA	NA	NA
88d9611153fe8e9066b6f3c053cbec7f	k__Bacteria	p__Firmicutes	c__Clostridia	o__Clostridiales	NA	NA	NA
cd77bfc346e32d09072b3016b4e82320	k__Bacteria	p__Firmicutes	c__Clostridia	o__Clostridiales	NA	NA	NA
1fc9cf498efd4a26fabc5619a397fdd6	k__Bacteria	p__Firmicutes	c__Clostridia	o__Clostridiales	NA	NA	NA
9736452a6b828e353173268cc18b08b8	k__Bacteria	p__Firmicutes	c__Clostridia	o__Clostridiales	NA	NA	NA
ce97fb4db520ebc9dd0cac75dd4f1ed0	k__Bacteria	p__Firmicutes	c__Clostridia	o__Clostridiales	NA	NA	NA
e9dfe5dc0c7072c0d0c3763d59b24993	k__Bacteria	p__Firmicutes	c__Clostridia	o__Clostridiales	NA	NA	NA
021fd3db4cb60de56e5a7394d564c076	k__Bacteria	p__Firmicutes	c__Clostridia	o__Clostridiales	NA	NA	NA
e5d277d034cff8c3990d2b70d0eaea94	k__Bacteria	p__Firmicutes	c__Clostridia	o__Clostridiales	NA	NA	NA
461a8faddc9476f62d8db675da421259	k__Bacteria	p__Firmicutes	c__Clostridia	o__Clostridiales	NA	NA	NA
7a48ff272b417432b99894a01abcd846	k__Bacteria	p__Firmicutes	c__Clostridia	o__Clostridiales	NA	NA	NA
ad63044674b6da7e8db8cef1400b240a	k__Bacteria	p__Firmicutes	c__Clostridia	o__Clostridiales	NA	NA	NA
a59082b1ff8e011636d054462d25c1d8	k__Bacteria	p__Firmicutes	c__Clostridia	o__Clostridiales	NA	NA	NA
916fcae6aaf75f3e14dd322e83f5d547	k__Bacteria	p__Firmicutes	c__Clostridia	o__Clostridiales	NA	NA	NA
0d7ee78e07c956519faa1bd3c32d5abf	k__Bacteria	p__Firmicutes	c__Clostridia	o__Clostridiales	NA	NA	NA
721c13d9161101e479ac0b5e7a5f1c3c	k__Bacteria	p__Firmicutes	c__Clostridia	o__Clostridiales	NA	NA	NA
cc5b1698ad15965134b20bcb5359eea4	k__Bacteria	p__Firmicutes	c__Clostridia	o__Clostridiales	NA	NA	NA
e7ce85abe83a67edaf536d0df3b42cdd	k__Bacteria	p__Firmicutes	c__Clostridia	o__Clostridiales	NA	NA	NA
09fde0b33a4c7a45832c25f4ffa9c05a	k__Bacteria	p__Firmicutes	c__Clostridia	o__Clostridiales	NA	NA	NA
42b721e54677529498b1c9b875a42990	k__Bacteria	p__Firmicutes	c__Clostridia	o__Clostridiales	NA	NA	NA
ed08102b02958599c49ca3748232c78f	k__Bacteria	p__Firmicutes	c__Clostridia	o__Clostridiales	NA	NA	NA
412da002c09d2cacdf29b2974cd0177b	k__Bacteria	p__Firmicutes	c__Clostridia	o__Clostridiales	NA	NA	NA
804805ed3be8f040bce323a0fcbba8f4	k__Bacteria	p__Firmicutes	c__Clostridia	o__Clostridiales	NA	NA	NA
71b8f3931b80db92a8fc987ff838ba0b	k__Bacteria	p__Firmicutes	c__Clostridia	o__Clostridiales	NA	NA	NA
76f4b09b15159c7cab6ff1777ca5c1d2	k__Bacteria	p__Firmicutes	c__Clostridia	o__Clostridiales	NA	NA	NA
6bc3cb4ef25003665312b4e01effe79a	k__Bacteria	p__Firmicutes	c__Clostridia	o__Clostridiales	NA	NA	NA
fe5ba29df5b7470530baf59c3368072e	k__Bacteria	p__Firmicutes	c__Clostridia	o__Clostridiales	NA	NA	NA
51f60c737e80cf43c044bd0c670975c1	k__Bacteria	p__Firmicutes	c__Clostridia	o__Clostridiales	NA	NA	NA
2252570c8a0c6c5420e18168e8dbd5f8	k__Bacteria	p__Firmicutes	c__Clostridia	o__Clostridiales	NA	NA	NA
5a883b981acd1f13d49834930e9a9104	k__Bacteria	p__Firmicutes	c__Clostridia	o__Clostridiales	NA	NA	NA
e13a913a37b3cf5f05c756b8f67a60a1	k__Bacteria	p__Firmicutes	c__Clostridia	o__Clostridiales	NA	NA	NA
3279b9c7e7094fba7b229f75154c9153	k__Bacteria	p__Firmicutes	c__Clostridia	o__Clostridiales	NA	NA	NA
1f8912451b45fc5b7e65053ab974f539	k__Bacteria	p__Firmicutes	c__Clostridia	o__Clostridiales	NA	NA	NA
2819ca9e39d6a278f68f3d2eb42d81d8	k__Bacteria	p__Firmicutes	c__Clostridia	o__Clostridiales	NA	NA	NA
9f1c4eeb4d6d5401d32893d92adb97f5	k__Bacteria	p__Firmicutes	c__Clostridia	o__Clostridiales	NA	NA	NA
0a735ec0082d03616890fdf941535010	k__Bacteria	p__Firmicutes	c__Clostridia	o__Clostridiales	NA	NA	NA
0f831e4192bb5ecc813c69a309e90a36	k__Bacteria	p__Firmicutes	c__Clostridia	o__Clostridiales	NA	NA	NA
5a9b1b7f0d4a90f8179a2aed80dea884	k__Bacteria	p__Firmicutes	c__Clostridia	o__Clostridiales	NA	NA	NA
4bb4bfe7230ff5f5e89bbbb2c42ad05a	k__Bacteria	p__Firmicutes	c__Clostridia	o__Clostridiales	NA	NA	NA
ef4faa1c57f1a1d23dab056393f8d0ce	k__Bacteria	p__Firmicutes	c__Clostridia	o__Clostridiales	NA	NA	NA
a4bce4b99fceeaa1b035c97c8d468e77	k__Bacteria	p__Firmicutes	c__Clostridia	o__Clostridiales	NA	NA	NA
8548f826fcf57988e863ce2c07bc84e1	k__Bacteria	p__Firmicutes	c__Clostridia	o__Clostridiales	NA	NA	NA
868e58e6d251dc5173ae3bc40b90520c	k__Bacteria	p__Firmicutes	c__Clostridia	o__Clostridiales	NA	NA	NA
a6baa2b7ac72e0abbe3b261339737995	k__Bacteria	p__Firmicutes	c__Clostridia	o__Clostridiales	NA	NA	NA
54f761535e250e9af32e40f894528460	k__Bacteria	p__Firmicutes	c__Clostridia	o__Clostridiales	NA	NA	NA
c6e482a86f209bf3466529553c0f50ec	k__Bacteria	p__Firmicutes	c__Clostridia	o__Clostridiales	NA	NA	NA
ab485f04418f3440c51ad2e83dbb6603	k__Bacteria	p__Firmicutes	c__Clostridia	o__Clostridiales	NA	NA	NA
367ce235927a424dc1b19fb4bad1a488	k__Bacteria	p__Firmicutes	c__Clostridia	o__Clostridiales	NA	NA	NA
a134c8d5c9a872be277ef2ac283b3138	k__Bacteria	p__Firmicutes	c__Clostridia	o__Clostridiales	NA	NA	NA
f7e44d51c584266036e1f34a5e95ceed	k__Bacteria	p__Firmicutes	c__Clostridia	o__Clostridiales	NA	NA	NA
88fd7f57a146d4d029d81271eb99fd43	k__Bacteria	p__Firmicutes	c__Clostridia	o__Clostridiales	NA	NA	NA
b3be0497ba8e076292be61395b436cab	k__Bacteria	p__Firmicutes	c__Clostridia	o__Clostridiales	NA	NA	NA
a02fc24f08b1283cd29911750b11c06b	k__Bacteria	p__Firmicutes	c__Clostridia	o__Clostridiales	NA	NA	NA
52798fa1e4c4dbcde504609c06db6849	k__Bacteria	p__Firmicutes	c__Clostridia	o__Clostridiales	NA	NA	NA
1e8b7f9efbab13c4e761795ffdef3283	k__Bacteria	p__Firmicutes	c__Clostridia	o__Clostridiales	NA	NA	NA
4d6a3268ba1b53f73cec3eb66a86a5bc	k__Bacteria	p__Firmicutes	c__Clostridia	o__Clostridiales	NA	NA	NA
120985b61cddcde9b6f4b194bfa3ae52	k__Bacteria	p__Firmicutes	c__Clostridia	o__Clostridiales	NA	NA	NA
722a276b6a81c4631be02acf40df22b6	k__Bacteria	p__Firmicutes	c__Clostridia	o__Clostridiales	NA	NA	NA
b516a47b0c289b78911d87e9003f9b2f	k__Bacteria	p__Firmicutes	c__Clostridia	o__Clostridiales	NA	NA	NA
2c1d0b14b780b68057cbefcc1cd7abf1	k__Bacteria	p__Firmicutes	c__Clostridia	o__Clostridiales	NA	NA	NA
2320b59eb9a314954e56294687c095b6	k__Bacteria	p__Firmicutes	c__Clostridia	o__Clostridiales	NA	NA	NA
a6c58c81c39c9f8daa1a493587c12591	k__Bacteria	p__Firmicutes	c__Clostridia	o__Clostridiales	NA	NA	NA
40f7ed1de6ae3e8d962f257d5bd4b013	k__Bacteria	p__Firmicutes	c__Clostridia	o__Clostridiales	NA	NA	NA
43d0f747e0e21b25c9fb2b8afb3fd6ac	k__Bacteria	p__Firmicutes	c__Clostridia	o__Clostridiales	NA	NA	NA
d2446757e3f0a38708d7f7314c04b697	k__Bacteria	p__Firmicutes	c__Clostridia	o__Clostridiales	NA	NA	NA
b3b12b9ab4a7ba52db234d329bd0ff98	k__Bacteria	p__Firmicutes	c__Clostridia	o__Clostridiales	NA	NA	NA
aa0117330bdfe841b2ecfb6c1ad09c68	k__Bacteria	p__Firmicutes	c__Clostridia	o__Clostridiales	NA	NA	NA
93b0802c71469ddf79e6a029d31de3e4	k__Bacteria	p__Firmicutes	c__Clostridia	o__Clostridiales	NA	NA	NA
25baf63664dc0a2c9e27fd3176519e74	k__Bacteria	p__Firmicutes	c__Clostridia	o__Clostridiales	NA	NA	NA
8b7f542ebb8cb445195f97a51fe71c44	k__Bacteria	p__Firmicutes	c__Clostridia	o__Clostridiales	NA	NA	NA
22087f4b326b1de994c83da1a479af77	k__Bacteria	p__Firmicutes	c__Clostridia	o__Clostridiales	NA	NA	NA
1e280ab3141b16ffe50bc04c6d43c320	k__Bacteria	p__Firmicutes	c__Clostridia	o__Clostridiales	NA	NA	NA
16a2c74e7eee6aa515fe376182a6b726	k__Bacteria	p__Firmicutes	c__Clostridia	o__Clostridiales	NA	NA	NA
3fe28ed6be51d28be8df8753092e908b	k__Bacteria	p__Firmicutes	c__Clostridia	o__Clostridiales	NA	NA	NA
b39c78dcbc4ee2b6362cbe679ba1c597	k__Bacteria	p__Firmicutes	c__Clostridia	o__Clostridiales	NA	NA	NA
f38b8feaabeaf18e6a41fa280bc98813	k__Bacteria	p__Firmicutes	c__Clostridia	o__Clostridiales	NA	NA	NA
ab7efc706d5f6ee71e233f713e4ce149	k__Bacteria	p__Firmicutes	c__Clostridia	o__Clostridiales	NA	NA	NA
ee94a1453bb0892d5aa53e055635c891	k__Bacteria	p__Firmicutes	c__Clostridia	o__Clostridiales	NA	NA	NA
64dab4aaf871dff686195ac9f57d3a96	k__Bacteria	p__Firmicutes	c__Clostridia	o__Clostridiales	NA	NA	NA
723bfc17db3a3283aa7d7128cbda59a6	k__Bacteria	p__Firmicutes	c__Clostridia	o__Clostridiales	NA	NA	NA
7ed93abd54815fcec488087e4240cbb2	k__Bacteria	p__Firmicutes	c__Clostridia	o__Clostridiales	NA	NA	NA
d5975471e9c8ff7cbd3391769932e65e	k__Bacteria	p__Firmicutes	c__Clostridia	o__Clostridiales	NA	NA	NA
7721bb3bd95b14d32cdda9271f41c0e9	k__Bacteria	p__Firmicutes	c__Clostridia	o__Clostridiales	NA	NA	NA
74bbec0ea6d654ad1eca7799308164d7	k__Bacteria	p__Firmicutes	c__Clostridia	o__Clostridiales	NA	NA	NA
275aeb30de4787e47bc2aab26474e6c2	k__Bacteria	p__Firmicutes	c__Clostridia	o__Clostridiales	NA	NA	NA
5ed43d5b90cd53c8e27736e8c9117074	k__Bacteria	p__Firmicutes	c__Clostridia	o__Clostridiales	NA	NA	NA
9e3c6c3292f7dc7065bcee6df6f69162	k__Bacteria	p__Firmicutes	c__Clostridia	o__Clostridiales	NA	NA	NA
5e692955c8b887d823150264a54ca4dd	k__Bacteria	p__Firmicutes	c__Clostridia	o__Clostridiales	NA	NA	NA
91aaa80c47558ce253014dbba444b339	k__Bacteria	p__Firmicutes	c__Clostridia	o__Clostridiales	NA	NA	NA
23891881a1b1fec745e4f7b6c6a9c2aa	k__Bacteria	p__Firmicutes	c__Clostridia	o__Clostridiales	f__Ruminococcaceae	NA	NA
a52b9c1f62fdbea3c3b1e2ad4c676d26	k__Bacteria	p__Firmicutes	c__Clostridia	o__Clostridiales	f__Ruminococcaceae	NA	NA
d69877858bca3d80045d3b6e9fb1a452	k__Bacteria	p__Firmicutes	c__Clostridia	o__Clostridiales	f__Ruminococcaceae	NA	NA
69fda1427c983741c778e5fcbf8ca928	k__Bacteria	p__Firmicutes	c__Clostridia	o__Clostridiales	f__Ruminococcaceae	NA	NA
f213888f3e12e52f98218a8d4ad69224	k__Bacteria	p__Firmicutes	c__Clostridia	o__Clostridiales	f__Ruminococcaceae	NA	NA
3c8efcf9992515e74c18bc595c0948b0	k__Bacteria	p__Firmicutes	c__Clostridia	o__Clostridiales	f__Ruminococcaceae	NA	NA
52ca64d6f9b364ceab84895fda93a18b	k__Bacteria	p__Firmicutes	c__Clostridia	o__Clostridiales	f__Ruminococcaceae	NA	NA
d99eca0af3e3a4cf02e8146eb90fdd5b	k__Bacteria	p__Firmicutes	c__Clostridia	o__Clostridiales	f__Ruminococcaceae	NA	NA
ea0e903a2ca3ea8e6f8dca6883cbfdb2	k__Bacteria	p__Firmicutes	c__Clostridia	o__Clostridiales	f__Ruminococcaceae	NA	NA
85ea8499da2f9402f881c3991b8e47ac	k__Bacteria	p__Firmicutes	c__Clostridia	o__Clostridiales	f__Ruminococcaceae	NA	NA
06e514256a934a6c10fd896a9852b080	k__Bacteria	p__Firmicutes	c__Clostridia	o__Clostridiales	f__Ruminococcaceae	NA	NA
f783c50f178a3a0fe1f9a36d47b4d9cf	k__Bacteria	p__Firmicutes	c__Clostridia	o__Clostridiales	f__Ruminococcaceae	NA	NA
04e22041f4a5c01f14a94b48c269ca4b	k__Bacteria	p__Firmicutes	c__Clostridia	o__Clostridiales	f__Ruminococcaceae	g__Oscillospira	NA
b8af0d93fabff9de085d1e8525b01b4c	k__Bacteria	p__Firmicutes	c__Clostridia	o__Clostridiales	f__Ruminococcaceae	g__Oscillospira	NA
6b07ac03326502572ad8cbcf6e84c45e	k__Bacteria	p__Firmicutes	c__Clostridia	o__Clostridiales	f__Ruminococcaceae	g__Oscillospira	NA
bd8596bf097986cf6d032ad8b2f360f6	k__Bacteria	p__Firmicutes	c__Clostridia	o__Clostridiales	f__Ruminococcaceae	g__Oscillospira	NA
aa51f2c194afb5faa253f68b8d924ea6	k__Bacteria	p__Firmicutes	c__Clostridia	o__Clostridiales	f__Ruminococcaceae	g__Oscillospira	NA
d0cc453f4be4a30a6eaa84a07b6cff7e	k__Bacteria	p__Firmicutes	c__Clostridia	o__Clostridiales	f__Ruminococcaceae	g__Oscillospira	NA
5c4c0b7d72bbfe2c5c032866743a6d6b	k__Bacteria	p__Firmicutes	c__Clostridia	o__Clostridiales	f__Ruminococcaceae	g__Oscillospira	NA
f8d5b2be71130b359aea2fa8bf74af5c	k__Bacteria	p__Firmicutes	c__Clostridia	o__Clostridiales	f__Ruminococcaceae	g__Oscillospira	NA
29b4938c946f53fe91021602c88e35ea	k__Bacteria	p__Firmicutes	c__Clostridia	o__Clostridiales	f__Ruminococcaceae	g__Oscillospira	NA
a1e12ec57e92577578c7d93c34db53f2	k__Bacteria	p__Firmicutes	c__Clostridia	o__Clostridiales	f__Ruminococcaceae	g__Oscillospira	NA
739bbb19b6c969adc5b3ae4186a5edd4	k__Bacteria	p__Firmicutes	c__Clostridia	o__Clostridiales	f__Ruminococcaceae	g__Oscillospira	NA
d2a695aa271adf072749a729fd96a731	k__Bacteria	p__Firmicutes	c__Clostridia	o__Clostridiales	f__Ruminococcaceae	g__Oscillospira	NA
8067fd3f7aedca5f755d76ba6d001ecc	k__Bacteria	p__Firmicutes	c__Clostridia	o__Clostridiales	f__Ruminococcaceae	g__Oscillospira	NA
e9c20a368da35789e9bb8622797bd4a8	k__Bacteria	p__Firmicutes	c__Clostridia	o__Clostridiales	f__Ruminococcaceae	g__Oscillospira	NA
c82930908405677e26f6dd67252a594d	k__Bacteria	p__Firmicutes	c__Clostridia	o__Clostridiales	f__Ruminococcaceae	g__Oscillospira	NA
e3284ec5c54d3a094dc4dc668c74441d	k__Bacteria	p__Firmicutes	c__Clostridia	o__Clostridiales	f__Ruminococcaceae	g__Oscillospira	NA
cd37d5b10c41d5f12de23dba65bff7f7	k__Bacteria	p__Firmicutes	c__Clostridia	o__Clostridiales	f__Ruminococcaceae	g__Oscillospira	NA
0b76f3ef242e077e78b0b5af8a1c9eab	k__Bacteria	p__Firmicutes	c__Clostridia	o__Clostridiales	f__Ruminococcaceae	g__Oscillospira	NA
fbb90374c752984e39a3eae9ede02996	k__Bacteria	p__Firmicutes	c__Clostridia	o__Clostridiales	f__Ruminococcaceae	g__Oscillospira	NA
0be4018b5c0b3ee2a7d41d41678ad91e	k__Bacteria	p__Firmicutes	c__Clostridia	o__Clostridiales	f__Ruminococcaceae	g__Oscillospira	NA
ba60b077308759d84d7484a2bc64987e	k__Bacteria	p__Firmicutes	c__Clostridia	o__Clostridiales	f__Ruminococcaceae	g__Oscillospira	NA
d397f34b0bf7af7cc81e83a66e07bf40	k__Bacteria	p__Firmicutes	c__Clostridia	o__Clostridiales	f__Ruminococcaceae	g__Oscillospira	NA
90f3c22c6610dd5be3adfff3ea172056	k__Bacteria	p__Firmicutes	c__Clostridia	o__Clostridiales	f__Ruminococcaceae	g__Oscillospira	NA
c81d96efbde78babb681a5a9df570633	k__Bacteria	p__Firmicutes	c__Clostridia	o__Clostridiales	f__Ruminococcaceae	g__Oscillospira	NA
b25409c40545c2aa2257cb340c9ccdcf	k__Bacteria	p__Firmicutes	c__Clostridia	o__Clostridiales	f__Ruminococcaceae	g__Oscillospira	NA
3f8e69946661c584a00c558621152dbd	k__Bacteria	p__Firmicutes	c__Clostridia	o__Clostridiales	f__Ruminococcaceae	g__Oscillospira	NA
44cca856fcde37c348d70b444698d418	k__Bacteria	p__Firmicutes	c__Clostridia	o__Clostridiales	f__Ruminococcaceae	g__Oscillospira	NA
d1c373fc76bee64cc66be76b3c8c57bd	k__Bacteria	p__Firmicutes	c__Clostridia	o__Clostridiales	f__Ruminococcaceae	g__Oscillospira	NA
8c920586020c62f9fc3d36ede414f417	k__Bacteria	p__Firmicutes	c__Clostridia	o__Clostridiales	f__Ruminococcaceae	g__Oscillospira	NA
1c8c804c9c0b42b3687b8a0a77d57d25	k__Bacteria	p__Firmicutes	c__Clostridia	o__Clostridiales	f__Ruminococcaceae	g__Oscillospira	NA
a06597d1a5f6b48fc4c36a0ab8601879	k__Bacteria	p__Firmicutes	c__Clostridia	o__Clostridiales	f__Ruminococcaceae	g__Oscillospira	NA
d30a3e10a88dc3552d60d84e23c9c01d	k__Bacteria	p__Firmicutes	c__Clostridia	o__Clostridiales	f__Ruminococcaceae	g__Oscillospira	NA
cd22b22495debae3de81f3b6db94ece9	k__Bacteria	p__Firmicutes	c__Clostridia	o__Clostridiales	f__Ruminococcaceae	g__Oscillospira	NA
e1650d5ea4abe52f89512cbfd49e20eb	k__Bacteria	p__Firmicutes	c__Clostridia	o__Clostridiales	f__Ruminococcaceae	g__Oscillospira	NA
b85a6e13081e258eeac942e66e161559	k__Bacteria	p__Firmicutes	c__Clostridia	o__Clostridiales	f__Ruminococcaceae	g__Oscillospira	NA
14a69d931e42a298cb82eab04bce674b	k__Bacteria	p__Firmicutes	c__Clostridia	o__Clostridiales	f__Ruminococcaceae	g__Oscillospira	NA
0fcda9cccc730ff02c760b6cc653738a	k__Bacteria	p__Firmicutes	c__Clostridia	o__Clostridiales	f__Ruminococcaceae	NA	NA
82351fa154079e9f983d0fa611f09564	k__Bacteria	p__Firmicutes	c__Clostridia	o__Clostridiales	f__Ruminococcaceae	NA	NA
09fb1a1686b739280b031731f5acdf08	k__Bacteria	p__Firmicutes	c__Clostridia	o__Clostridiales	f__Ruminococcaceae	NA	NA
8e5b9a99a4c48a2db59331d4a5f58f1f	k__Bacteria	p__Firmicutes	c__Clostridia	o__Clostridiales	f__Ruminococcaceae	NA	NA
ef46e89bd72f2727932e5d75f651176c	k__Bacteria	p__Firmicutes	c__Clostridia	o__Clostridiales	f__Ruminococcaceae	NA	NA
a36ac7f1c4c53527e04a10d81f7a52be	k__Bacteria	p__Firmicutes	c__Clostridia	o__Clostridiales	f__Ruminococcaceae	NA	NA
18c4e90731a6326c429f801171534a53	k__Bacteria	p__Firmicutes	c__Clostridia	o__Clostridiales	f__Ruminococcaceae	g__Oscillospira	NA
408f2b979963b917008f80b28267a350	k__Bacteria	p__Firmicutes	c__Clostridia	o__Clostridiales	f__Ruminococcaceae	g__Oscillospira	NA
08f4f4f0542d93fffdeb1920e893f5a6	k__Bacteria	p__Firmicutes	c__Clostridia	o__Clostridiales	f__Ruminococcaceae	g__Oscillospira	NA
56c88647e28dac3c8cbe6835cae6e266	k__Bacteria	p__Firmicutes	c__Clostridia	o__Clostridiales	f__Ruminococcaceae	g__Oscillospira	NA
647e20e9f3df9a3682237343b078eb7b	k__Bacteria	p__Firmicutes	c__Clostridia	o__Clostridiales	f__Ruminococcaceae	g__Oscillospira	NA
a25d874d8b9a60037a11434dc3ff6e6d	k__Bacteria	p__Firmicutes	c__Clostridia	o__Clostridiales	f__Ruminococcaceae	g__Oscillospira	NA
7b76f2c0b0452f319b5f939a52994912	k__Bacteria	p__Firmicutes	c__Clostridia	o__Clostridiales	f__Ruminococcaceae	g__Oscillospira	NA
10daee54fd4e2a8bccf8cc50c2b6d1e2	k__Bacteria	p__Firmicutes	c__Clostridia	o__Clostridiales	f__Ruminococcaceae	g__Oscillospira	NA
e39b38fbfb77a0e076823e108762f867	k__Bacteria	p__Firmicutes	c__Clostridia	o__Clostridiales	f__Ruminococcaceae	g__Oscillospira	NA
b622612b78e6ea3fdbf3f9a41746bd86	k__Bacteria	p__Firmicutes	c__Clostridia	o__Clostridiales	f__Ruminococcaceae	g__Oscillospira	NA
407fdceb46a856b0514a9e7b542b738d	k__Bacteria	p__Firmicutes	c__Clostridia	o__Clostridiales	f__Ruminococcaceae	g__Oscillospira	NA
081831e5d5874b1eff27377522a1ba7a	k__Bacteria	p__Firmicutes	c__Clostridia	o__Clostridiales	f__Ruminococcaceae	g__Oscillospira	NA
d5404fde817ae0bf190ca98895d2b050	k__Bacteria	p__Firmicutes	c__Clostridia	o__Clostridiales	f__Ruminococcaceae	g__Oscillospira	NA
31b772f3e0f36755cdb6cd584a8a105f	k__Bacteria	p__Firmicutes	c__Clostridia	o__Clostridiales	f__Ruminococcaceae	g__Oscillospira	NA
99daab1404e1c027be5dce96473d53ab	k__Bacteria	p__Firmicutes	c__Clostridia	o__Clostridiales	f__Ruminococcaceae	g__Oscillospira	NA
347236c97b32e0d4a927dce550984422	k__Bacteria	p__Firmicutes	c__Clostridia	o__Clostridiales	f__Ruminococcaceae	g__Oscillospira	NA
2f96e026e2d79c781187fe2e07010f43	k__Bacteria	p__Firmicutes	c__Clostridia	o__Clostridiales	f__Ruminococcaceae	g__Oscillospira	NA
4408228a6bed7e8163c256541170a643	k__Bacteria	p__Firmicutes	c__Clostridia	o__Clostridiales	f__Ruminococcaceae	g__Oscillospira	NA
a825796e7e99e3f8df81a6b2f90504db	k__Bacteria	p__Firmicutes	c__Clostridia	o__Clostridiales	f__Ruminococcaceae	g__Oscillospira	NA
2382299ce3c65b6a63546edc1efde97a	k__Bacteria	p__Firmicutes	c__Clostridia	o__Clostridiales	f__Ruminococcaceae	g__Oscillospira	NA
eb01dc08b466f852e4ed011ed63a3758	k__Bacteria	p__Firmicutes	c__Clostridia	o__Clostridiales	f__Ruminococcaceae	g__Oscillospira	NA
ec8e82b9295d8a18265d20fcfff6042e	k__Bacteria	p__Firmicutes	c__Clostridia	o__Clostridiales	f__Ruminococcaceae	g__Oscillospira	NA
15d98e59121347195e4f839e6c67ba52	k__Bacteria	p__Firmicutes	c__Clostridia	o__Clostridiales	f__Ruminococcaceae	g__Oscillospira	NA
1bf3d6c4c4b10023622f1dc853539216	k__Bacteria	p__Firmicutes	c__Clostridia	o__Clostridiales	f__Ruminococcaceae	g__Oscillospira	NA
b3f69732e55918f5420dfa5fbbe12978	k__Bacteria	p__Firmicutes	c__Clostridia	o__Clostridiales	f__Ruminococcaceae	g__Oscillospira	NA
c81c8b7e331c8a6610a438e4a6c06020	k__Bacteria	p__Firmicutes	c__Clostridia	o__Clostridiales	f__Ruminococcaceae	g__Oscillospira	NA
3ffdaef95dcd0ada6cd4b13eba81c4bb	k__Bacteria	p__Firmicutes	c__Clostridia	o__Clostridiales	f__Ruminococcaceae	g__Oscillospira	NA
f06d432fcae83b0735a4b14467696fd3	k__Bacteria	p__Firmicutes	c__Clostridia	o__Clostridiales	f__Ruminococcaceae	g__Oscillospira	NA
c5719a3b550894a208dda3bdbfecc693	k__Bacteria	p__Firmicutes	c__Clostridia	o__Clostridiales	f__Ruminococcaceae	g__Oscillospira	NA
b7925ae5f774504b1ae798210fa54ea9	k__Bacteria	p__Firmicutes	c__Clostridia	o__Clostridiales	f__Ruminococcaceae	g__Oscillospira	NA
3a42058255042fd6a524634f20f77a55	k__Bacteria	p__Firmicutes	c__Clostridia	o__Clostridiales	f__Ruminococcaceae	g__Oscillospira	NA
9f1bfc197d74667aa328f0f8de5a7b8b	k__Bacteria	p__Firmicutes	c__Clostridia	o__Clostridiales	f__Ruminococcaceae	g__Oscillospira	NA
50f7d7d3bcf28b6b446e70ac3825a78c	k__Bacteria	p__Firmicutes	c__Clostridia	o__Clostridiales	f__Ruminococcaceae	g__Oscillospira	NA
d014f3855dd5093190551ce89a76d0de	k__Bacteria	p__Firmicutes	c__Clostridia	o__Clostridiales	f__Ruminococcaceae	g__Oscillospira	NA
f855b67d0ab566d2d2c7f31fa45469ac	k__Bacteria	p__Firmicutes	c__Clostridia	o__Clostridiales	f__Ruminococcaceae	g__Oscillospira	NA
ff0278e3d2fc54a90fa8137f03a72a42	k__Bacteria	p__Firmicutes	c__Clostridia	o__Clostridiales	f__Ruminococcaceae	g__Oscillospira	NA
b74e473dda4bfc34377cc35a7c3601f0	k__Bacteria	p__Firmicutes	c__Clostridia	o__Clostridiales	f__Ruminococcaceae	NA	NA
1984c00246a955b78c6e907182f92bef	k__Bacteria	p__Firmicutes	c__Clostridia	o__Clostridiales	f__Ruminococcaceae	NA	NA
a4e3c238a937aaf43866141503c45701	k__Bacteria	p__Firmicutes	c__Clostridia	o__Clostridiales	f__Ruminococcaceae	NA	NA
f4da7cfc7bf4965f4f9669f7ca755aee	k__Bacteria	p__Firmicutes	c__Clostridia	o__Clostridiales	f__Ruminococcaceae	NA	NA
73f6dbcf55c88d935883ef6803f89539	k__Bacteria	p__Firmicutes	c__Clostridia	o__Clostridiales	f__Ruminococcaceae	NA	NA
5dbd25df1ad1172d00cf6d050438fec7	k__Bacteria	p__Firmicutes	c__Clostridia	o__Clostridiales	f__Ruminococcaceae	NA	NA
81daf2e2c8dd97e0899423eeb1359478	k__Bacteria	p__Firmicutes	c__Clostridia	o__Clostridiales	f__Ruminococcaceae	NA	NA
569439e8389497939d77a8b364a77336	k__Bacteria	p__Firmicutes	c__Clostridia	o__Clostridiales	f__Ruminococcaceae	NA	NA
0ab00f18aa5c29b9278ea0697787c1d3	k__Bacteria	p__Firmicutes	c__Clostridia	o__Clostridiales	f__Ruminococcaceae	NA	NA
0c6384b6e99a0550af9e0005b9f4ab8e	k__Bacteria	p__Firmicutes	c__Clostridia	o__Clostridiales	f__Ruminococcaceae	NA	NA
eb65ce82da0bcb098303a59165ffdab4	k__Bacteria	p__Firmicutes	c__Clostridia	o__Clostridiales	f__Ruminococcaceae	NA	NA
fc7dbd20f38939de29c05bb6fef6b9a3	k__Bacteria	p__Firmicutes	c__Clostridia	o__Clostridiales	f__Ruminococcaceae	NA	NA
4128d2eca58c85dec858fa96ddafb3e8	k__Bacteria	p__Firmicutes	c__Clostridia	o__Clostridiales	f__Ruminococcaceae	NA	NA
17ec8400b1224bb247bc832843842ab7	k__Bacteria	p__Firmicutes	c__Clostridia	o__Clostridiales	f__Ruminococcaceae	NA	NA
5b0e5df7a896cc02f45986e8d7fde817	k__Bacteria	p__Firmicutes	c__Clostridia	o__Clostridiales	f__Ruminococcaceae	NA	NA
40eb4cbc2570d64ad2bda214c5a207df	k__Bacteria	p__Firmicutes	c__Clostridia	o__Clostridiales	f__Ruminococcaceae	NA	NA
a95f4bfe4d5bc180fa29d0ab7ca8e633	k__Bacteria	p__Firmicutes	c__Clostridia	o__Clostridiales	f__Ruminococcaceae	NA	NA
680fc7dda86a5cfa88b115d87ef803f7	k__Bacteria	p__Firmicutes	c__Clostridia	o__Clostridiales	f__Ruminococcaceae	NA	NA
a441300d450d7746e75955765d08a430	k__Bacteria	p__Firmicutes	c__Clostridia	o__Clostridiales	f__Ruminococcaceae	NA	NA
c5ce5930cbc425ecf14e3b6c732c1f68	k__Bacteria	p__Firmicutes	c__Clostridia	o__Clostridiales	f__Ruminococcaceae	NA	NA
5ad606bc63ed97c2bcc6c943cd4c6af0	k__Bacteria	p__Firmicutes	c__Clostridia	o__Clostridiales	f__Ruminococcaceae	NA	NA
52757780ff257e2ab026aa279328b2f3	k__Bacteria	p__Firmicutes	c__Clostridia	o__Clostridiales	f__Ruminococcaceae	NA	NA
bfa4ae7ecb58106507b8209e42419574	k__Bacteria	p__Firmicutes	c__Clostridia	o__Clostridiales	f__Ruminococcaceae	NA	NA
33abcf85361b869cedce44562c1bb9b0	k__Bacteria	p__Firmicutes	c__Clostridia	o__Clostridiales	f__Ruminococcaceae	NA	NA
6be9badbccf900aee69fa72721af9b3c	k__Bacteria	p__Firmicutes	c__Clostridia	o__Clostridiales	f__Ruminococcaceae	NA	NA
03dc6f1e53e9878858aee5586a9063c2	k__Bacteria	p__Firmicutes	c__Clostridia	o__Clostridiales	f__Ruminococcaceae	NA	NA
8a73c68104b9d2dc1234c4cff355a9c2	k__Bacteria	p__Firmicutes	c__Clostridia	o__Clostridiales	f__Ruminococcaceae	NA	NA
8a3959f2e03dbff77a7042cb5e0e270a	k__Bacteria	p__Firmicutes	c__Clostridia	o__Clostridiales	f__Ruminococcaceae	NA	NA
cae0b0b1c5bc663af8f4d8ead0f793c1	k__Bacteria	p__Firmicutes	c__Clostridia	o__Clostridiales	f__Ruminococcaceae	NA	NA
56764ac24f15b099afc2275bb35d2544	k__Bacteria	p__Firmicutes	c__Clostridia	o__Clostridiales	f__Ruminococcaceae	NA	NA
88631ab39ffc27e495e7da6b2462e839	k__Bacteria	p__Firmicutes	c__Clostridia	o__Clostridiales	f__Ruminococcaceae	NA	NA
3a7ad2f52a0809f346c386192daef9c8	k__Bacteria	p__Firmicutes	c__Clostridia	o__Clostridiales	f__Ruminococcaceae	NA	NA
a969456fe276581a34f19c3f0c7962ca	k__Bacteria	p__Firmicutes	c__Clostridia	o__Clostridiales	f__Ruminococcaceae	NA	NA
5285287c0251036d25449be98004e2ca	k__Bacteria	p__Firmicutes	c__Clostridia	o__Clostridiales	f__Ruminococcaceae	NA	NA
8f5e44329a449ec28b89e5b840027e9f	k__Bacteria	p__Firmicutes	c__Clostridia	o__Clostridiales	f__Ruminococcaceae	NA	NA
0a1ccd0e152cb823e1b1e12c85771b50	k__Bacteria	p__Firmicutes	c__Clostridia	o__Clostridiales	NA	NA	NA
ebc648408e3f1c086f93d00ad2bb00c9	k__Bacteria	p__Firmicutes	c__Clostridia	o__Clostridiales	NA	NA	NA
74c32c6a21ea49ea12d6df7a0efbbcd1	k__Bacteria	p__Firmicutes	c__Clostridia	o__Clostridiales	NA	NA	NA
ca603aff4b839851de87c45375c5995b	k__Bacteria	p__Firmicutes	c__Clostridia	o__Clostridiales	NA	NA	NA
df2916e00b14082edbf8a699c9fab59b	k__Bacteria	p__Firmicutes	c__Clostridia	o__Clostridiales	f__Clostridiaceae	g__02d06	NA
8268c58b14e9d574c7265044fbc645af	k__Bacteria	p__Firmicutes	c__Clostridia	o__Clostridiales	NA	NA	NA
c415034ba013657b69cb79b5deeb381d	k__Bacteria	p__Firmicutes	c__Clostridia	o__Clostridiales	f__Ruminococcaceae	NA	NA
1e4a95acc9a121d9402c2ac912221767	k__Bacteria	p__Firmicutes	c__Clostridia	o__Clostridiales	f__Ruminococcaceae	NA	NA
7e563b7ec86888fc0a5643b7b87d47b1	k__Bacteria	p__Firmicutes	c__Clostridia	o__Clostridiales	f__Ruminococcaceae	NA	NA
2140e73d320394962652f74d6650a0b9	k__Bacteria	p__Firmicutes	c__Clostridia	o__Clostridiales	f__Ruminococcaceae	NA	NA
193d75c8ee4767b4959ff4ff1cf815e7	k__Bacteria	p__Firmicutes	c__Clostridia	o__Clostridiales	f__Ruminococcaceae	NA	NA
e67c2fb743d659a7152e86c42cdb1e03	k__Bacteria	p__Firmicutes	c__Clostridia	o__Clostridiales	f__Ruminococcaceae	NA	NA
ed165eb22364940622e081b20a5f31b1	k__Bacteria	p__Firmicutes	c__Clostridia	o__Clostridiales	f__Ruminococcaceae	NA	NA
5e01501f5b0126925625e000d964cc79	k__Bacteria	p__Firmicutes	c__Clostridia	o__Clostridiales	f__Ruminococcaceae	NA	NA
583ea834c682970f7df16c8888228f2d	k__Bacteria	p__Firmicutes	c__Clostridia	o__Clostridiales	f__Ruminococcaceae	NA	NA
3b49d09f672aa6a3f19ba4cc06f29b57	k__Bacteria	p__Firmicutes	c__Clostridia	o__Clostridiales	f__Ruminococcaceae	g__Ruminococcus	NA
7205684f99d3a1e3f1b009a05a0d6af5	k__Bacteria	p__Firmicutes	c__Clostridia	o__Clostridiales	f__Ruminococcaceae	g__Ruminococcus	NA
baadc9875763f56ded10270ff36df448	k__Bacteria	p__Firmicutes	c__Clostridia	o__Clostridiales	f__Ruminococcaceae	g__Ruminococcus	NA
f1473d5d88881239c7cb848714128b98	k__Bacteria	p__Firmicutes	c__Clostridia	o__Clostridiales	f__Ruminococcaceae	g__Ruminococcus	NA
e21e0a2fe98429ac64087e751d6ff0be	k__Bacteria	p__Firmicutes	c__Clostridia	o__Clostridiales	f__Ruminococcaceae	g__Ruminococcus	NA
63231575ca7eba21693ade9c096ae660	k__Bacteria	p__Firmicutes	c__Clostridia	o__Clostridiales	f__Ruminococcaceae	g__Ruminococcus	NA
6edc51508a5db599fba935d521452f66	k__Bacteria	p__Firmicutes	c__Clostridia	o__Clostridiales	f__Ruminococcaceae	g__Ruminococcus	NA
b2bab4adc9e28dee0a91e9dea843aecf	k__Bacteria	p__Firmicutes	c__Clostridia	o__Clostridiales	f__Ruminococcaceae	g__Ruminococcus	NA
e4e757ea6d865c1a51b57437ee7130eb	k__Bacteria	p__Firmicutes	c__Clostridia	o__Clostridiales	f__Ruminococcaceae	g__Ruminococcus	NA
599bda43402f11713cd68b9a4a4a7d52	k__Bacteria	p__Firmicutes	c__Clostridia	o__Clostridiales	f__Ruminococcaceae	g__Ruminococcus	s__flavefaciens
5a9461e37fa3bc45775e2caaab1e55d5	k__Bacteria	p__Firmicutes	c__Clostridia	o__Clostridiales	f__Ruminococcaceae	g__Ruminococcus	s__flavefaciens
00a930913096d5e560a0a4bcbe92a54c	k__Bacteria	p__Firmicutes	c__Clostridia	o__Clostridiales	f__Ruminococcaceae	g__Ruminococcus	NA
8d9851a5397c07b7dca545cb0fba4c0f	k__Bacteria	p__Firmicutes	c__Clostridia	o__Clostridiales	f__Ruminococcaceae	g__Ruminococcus	NA
7d44150671e0a8cff0c1be9f08f2ca22	k__Bacteria	p__Firmicutes	c__Clostridia	o__Clostridiales	f__Ruminococcaceae	g__Ruminococcus	NA
84983b37bd3b85c6b96d3a4ea0ff2bbd	k__Bacteria	p__Firmicutes	c__Clostridia	o__Clostridiales	f__Ruminococcaceae	g__Ruminococcus	NA
1d5120ce5777ace80768a98f888565c1	k__Bacteria	p__Firmicutes	c__Clostridia	o__Clostridiales	f__Ruminococcaceae	g__Ruminococcus	NA
cca12a0b65fe0054fd40fc93ac0b2590	k__Bacteria	p__Firmicutes	c__Clostridia	o__Clostridiales	f__Ruminococcaceae	g__Ruminococcus	NA
fbb9e4cd301b5739aa9c893165a625db	k__Bacteria	p__Firmicutes	c__Clostridia	o__Clostridiales	f__Ruminococcaceae	g__Ruminococcus	NA
5afc5795a0f1b36ea3e8351f3192491d	k__Bacteria	p__Firmicutes	c__Clostridia	o__Clostridiales	f__Ruminococcaceae	g__Ruminococcus	NA
257f3ccea5db0b67df7e81cda2eea582	k__Bacteria	p__Firmicutes	c__Clostridia	o__Clostridiales	f__Ruminococcaceae	g__Ruminococcus	NA
eacc83a1fe3e8c873feb76d13763d58f	k__Bacteria	p__Firmicutes	c__Clostridia	o__Clostridiales	f__Ruminococcaceae	g__Ruminococcus	NA
7d8c30918797f0afd495a38fd4f62011	k__Bacteria	p__Firmicutes	c__Clostridia	o__Clostridiales	f__Ruminococcaceae	g__Ruminococcus	NA
2ddb9e6947bfdb2c0dc181d3cdc13625	k__Bacteria	p__Firmicutes	c__Clostridia	o__Clostridiales	f__Ruminococcaceae	g__Ruminococcus	s__flavefaciens
8c79324451a1e3d103b5e1abccc5d202	k__Bacteria	p__Firmicutes	c__Clostridia	o__Clostridiales	f__Ruminococcaceae	g__Ruminococcus	s__flavefaciens
b57bbcfcab68f33c40daee0412d3a777	k__Bacteria	p__Firmicutes	c__Clostridia	o__Clostridiales	f__Ruminococcaceae	g__Ruminococcus	s__flavefaciens
63654c44333cc693b2b6db5d04b7ab37	k__Bacteria	p__Firmicutes	c__Clostridia	o__Clostridiales	f__Ruminococcaceae	g__Ruminococcus	s__flavefaciens
770839fee5a19fe085f525638e104871	k__Bacteria	p__Firmicutes	c__Clostridia	o__Clostridiales	f__Ruminococcaceae	g__Ruminococcus	s__flavefaciens
85bd17ef2f421578dbcabb2039fcf74b	k__Bacteria	p__Firmicutes	c__Clostridia	o__Clostridiales	f__Ruminococcaceae	g__Ruminococcus	s__callidus
a469444d685e4298adfed8812a44b032	k__Bacteria	p__Firmicutes	c__Clostridia	o__Clostridiales	f__Ruminococcaceae	g__Ruminococcus	NA
ce9ae46662c659fcd9222c136ab1f2fd	k__Bacteria	p__Firmicutes	c__Clostridia	o__Clostridiales	f__Ruminococcaceae	g__Ruminococcus	NA
96bbd3519364257d939a75446f31df2c	k__Bacteria	p__Firmicutes	c__Clostridia	o__Clostridiales	f__Ruminococcaceae	g__Ruminococcus	NA
7a94ab2d3edd2d5f1b14fb97b8227aab	k__Bacteria	p__Firmicutes	c__Clostridia	o__Clostridiales	f__Ruminococcaceae	g__Ruminococcus	NA
4f90f8f67d96381936a8ea4b6bd9234c	k__Bacteria	p__Firmicutes	c__Clostridia	o__Clostridiales	f__Ruminococcaceae	g__Ruminococcus	s__callidus
8e4ab9364eeb31a61fbbf91990fe5870	k__Bacteria	p__Firmicutes	c__Clostridia	o__Clostridiales	f__Ruminococcaceae	g__Ruminococcus	s__callidus
431a017a3cdf84f51cb1d219269b708b	k__Bacteria	p__Firmicutes	c__Clostridia	o__Clostridiales	f__Ruminococcaceae	g__Ruminococcus	s__callidus
e64e08ec2cb1c76fad1f7b5ccb8a5737	k__Bacteria	p__Firmicutes	c__Clostridia	o__Clostridiales	f__Ruminococcaceae	g__Ruminococcus	s__callidus
fb942000e12f3089cde54d11fe785750	k__Bacteria	p__Firmicutes	c__Clostridia	o__Clostridiales	f__Ruminococcaceae	g__Ruminococcus	s__callidus
a45539a2967be7543a9711be28a33374	k__Bacteria	p__Firmicutes	c__Clostridia	o__Clostridiales	f__Ruminococcaceae	g__Ruminococcus	s__callidus
c80028efb0d0843aedfb8f2adf414366	k__Bacteria	p__Firmicutes	c__Clostridia	o__Clostridiales	f__Ruminococcaceae	g__Ruminococcus	s__callidus
60e1d7630eb7e6875e7fb4ed3997563a	k__Bacteria	p__Firmicutes	c__Clostridia	o__Clostridiales	f__Ruminococcaceae	g__Ruminococcus	s__callidus
1d0e4de35555ed6d4d01f87abd0fa8f5	k__Bacteria	p__Firmicutes	c__Clostridia	o__Clostridiales	f__Ruminococcaceae	g__Ruminococcus	s__callidus
bc6d8b12ab474cd425c43469339d050b	k__Bacteria	p__Firmicutes	c__Clostridia	o__Clostridiales	f__Ruminococcaceae	g__Ruminococcus	s__callidus
fa4674178ecf284f811c85e8d49ed6ed	k__Bacteria	p__Firmicutes	c__Clostridia	o__Clostridiales	f__Ruminococcaceae	g__Ruminococcus	s__callidus
038e4439546597197a3ac27959343828	k__Bacteria	p__Firmicutes	c__Clostridia	o__Clostridiales	f__Ruminococcaceae	g__Ruminococcus	s__callidus
c71c0fa1ce95eef533b6cc59b13214d5	k__Bacteria	p__Firmicutes	c__Clostridia	o__Clostridiales	f__Ruminococcaceae	g__Ruminococcus	s__callidus
4929963ede3d7d97c8669759e754f64e	k__Bacteria	p__Firmicutes	c__Clostridia	o__Clostridiales	f__Ruminococcaceae	g__Ruminococcus	s__flavefaciens
18b316255e8c3f7a0a5db024e92ddb3e	k__Bacteria	p__Firmicutes	c__Clostridia	o__Clostridiales	f__Ruminococcaceae	g__Ruminococcus	NA
8dcc5782a4bc50f74ebc19c4c76f6376	k__Bacteria	p__Firmicutes	c__Clostridia	o__Clostridiales	f__Ruminococcaceae	g__Ruminococcus	NA
66ee39c6726d7077444bb99f74ee3468	k__Bacteria	p__Firmicutes	c__Clostridia	o__Clostridiales	f__Ruminococcaceae	g__Ruminococcus	NA
8d7b4a183da46f47dad342fe7f69539a	k__Bacteria	p__Firmicutes	c__Clostridia	o__Clostridiales	f__Ruminococcaceae	g__Ruminococcus	NA
d035ec5e6c52ae02c608835230dde4b7	k__Bacteria	p__Firmicutes	c__Clostridia	o__Clostridiales	f__Ruminococcaceae	g__Ruminococcus	NA
bd2bd924b312f8dd0c41458cdb392950	k__Bacteria	p__Firmicutes	c__Clostridia	o__Clostridiales	f__Ruminococcaceae	g__Ruminococcus	NA
92ea69caee0d23545295229de70dc571	k__Bacteria	p__Firmicutes	c__Clostridia	o__Clostridiales	f__Ruminococcaceae	g__Ruminococcus	NA
1d10a269c756f1bf89f1a7691982f094	k__Bacteria	p__Firmicutes	c__Clostridia	o__Clostridiales	f__Ruminococcaceae	g__Ruminococcus	NA
477ebf0ce71e93b505183b46f1d1c310	k__Bacteria	p__Firmicutes	c__Clostridia	o__Clostridiales	f__Ruminococcaceae	g__Ruminococcus	NA
99029dee63db0bc8e432602608699c56	k__Bacteria	p__Firmicutes	c__Clostridia	o__Clostridiales	f__Ruminococcaceae	g__Ruminococcus	NA
2200deea8b7ecae1b5cc1bdc5562990b	k__Bacteria	p__Firmicutes	c__Clostridia	o__Clostridiales	f__Ruminococcaceae	g__Ruminococcus	s__albus
5d492d26adea76cddcd42421791d9a74	k__Bacteria	p__Firmicutes	c__Clostridia	o__Clostridiales	f__Ruminococcaceae	g__Ruminococcus	s__albus
34acad1d229f1a5111842ba7da4a742d	k__Bacteria	p__Firmicutes	c__Clostridia	o__Clostridiales	f__Ruminococcaceae	g__Ruminococcus	NA
6d9fb0f2b7bfd7ef0e0da5801b415243	k__Bacteria	p__Firmicutes	c__Clostridia	o__Clostridiales	f__Ruminococcaceae	g__Ruminococcus	NA
2e510373eae1e6d76074db40fe0883b2	k__Bacteria	p__Firmicutes	c__Clostridia	o__Clostridiales	f__Ruminococcaceae	g__Ruminococcus	NA
8900652f9227a0463e9fd22ce239634e	k__Bacteria	p__Firmicutes	c__Clostridia	o__Clostridiales	f__Ruminococcaceae	g__Ruminococcus	NA
6dbfe597a8692c4ff1aff8ed445fd987	k__Bacteria	p__Firmicutes	c__Clostridia	o__Clostridiales	f__Ruminococcaceae	NA	NA
aafb945f636bda6bc56a812bd5935cf8	k__Bacteria	p__Firmicutes	c__Clostridia	o__Clostridiales	f__Ruminococcaceae	NA	NA
03746264515aef618761c56c734f3ae1	k__Bacteria	p__Firmicutes	c__Clostridia	o__Clostridiales	f__Ruminococcaceae	g__Ruminococcus	NA
507fbb7fcfdbae6c630d6fd1795f90d1	k__Bacteria	p__Firmicutes	c__Clostridia	o__Clostridiales	f__Ruminococcaceae	NA	NA
02e76e34b5f3c47df16c3fdaf19e5df0	k__Bacteria	p__Firmicutes	c__Clostridia	o__Clostridiales	f__Ruminococcaceae	NA	NA
520eb0909e5157503fbed62cbb4e73ca	k__Bacteria	p__Firmicutes	c__Clostridia	o__Clostridiales	f__Ruminococcaceae	NA	NA
b70c5c624cabc14fcb8be0a76cb68db1	k__Bacteria	p__Firmicutes	c__Clostridia	o__Clostridiales	f__Ruminococcaceae	NA	NA
7cd5c2d142f3e10f62393b7e1dde4e6f	k__Bacteria	p__Firmicutes	c__Clostridia	o__Clostridiales	f__Ruminococcaceae	NA	NA
b6e199cbd7d26f839cc2531a95520045	k__Bacteria	p__Firmicutes	c__Clostridia	o__Clostridiales	f__Ruminococcaceae	NA	NA
4eb39e3286dfc7d7442b6e606607b5c0	k__Bacteria	p__Firmicutes	c__Clostridia	o__Clostridiales	f__Ruminococcaceae	NA	NA
cdcc5372acba9ec091fccd2e1b40e30f	k__Bacteria	p__Firmicutes	c__Clostridia	o__Clostridiales	f__Ruminococcaceae	NA	NA
cfc34c61e1d767bc5a3f58a440f79172	k__Bacteria	p__Firmicutes	c__Clostridia	o__Clostridiales	f__Ruminococcaceae	NA	NA
a43ce726be9783a0090d71bd16be44d1	k__Bacteria	p__Firmicutes	c__Clostridia	o__Clostridiales	f__Ruminococcaceae	NA	NA
e36940311eab32477ece7d9a068ba04a	k__Bacteria	p__Firmicutes	c__Clostridia	o__Clostridiales	f__Ruminococcaceae	NA	NA
2d496db2ae49b9328a4e8b4499ac7094	k__Bacteria	p__Firmicutes	c__Clostridia	o__Clostridiales	f__Ruminococcaceae	NA	NA
5b30b0764e99bd1788c447749baf36b2	k__Bacteria	p__Firmicutes	c__Clostridia	o__Clostridiales	f__Ruminococcaceae	NA	NA
6df001d7cf499ca388c1d998cc0da144	k__Bacteria	p__Firmicutes	c__Clostridia	o__Clostridiales	f__Ruminococcaceae	NA	NA
4ba2dfecf48762473f674ecb6f68c2bc	k__Bacteria	p__Firmicutes	c__Clostridia	o__Clostridiales	f__Ruminococcaceae	NA	NA
dd88e1ba03b91b1b60942c98e49d7c74	k__Bacteria	p__Firmicutes	c__Clostridia	o__Clostridiales	f__Ruminococcaceae	NA	NA
341feeaacb31f6a43626e73692884a16	k__Bacteria	p__Firmicutes	c__Clostridia	o__Clostridiales	f__Ruminococcaceae	NA	NA
13334f25c9fbc2fe0d5ae4e737961cf7	k__Bacteria	p__Firmicutes	c__Clostridia	o__Clostridiales	f__Ruminococcaceae	NA	NA
2bf397159c1afdc6bc989379161a694d	k__Bacteria	p__Firmicutes	c__Clostridia	o__Clostridiales	f__Ruminococcaceae	NA	NA
43f02126ec2b401c83ca8f2ac1703f9b	k__Bacteria	p__Firmicutes	c__Clostridia	o__Clostridiales	f__Ruminococcaceae	NA	NA
ebea0394f6a56ebd5e9ade2a98b06bc1	k__Bacteria	p__Firmicutes	c__Clostridia	o__Clostridiales	f__Ruminococcaceae	NA	NA
e58c49027d47aa9135321df6f7549400	k__Bacteria	p__Firmicutes	c__Clostridia	o__Clostridiales	f__Ruminococcaceae	NA	NA
8f58d9239ce38db70a2f790207e927f5	k__Bacteria	p__Firmicutes	c__Clostridia	o__Clostridiales	f__Ruminococcaceae	NA	NA
c6e875f2695c64395c6e3ae46d6650a9	k__Bacteria	p__Firmicutes	c__Clostridia	o__Clostridiales	f__Ruminococcaceae	NA	NA
b2b2479700b8ea07ec81838dae83422e	k__Bacteria	p__Firmicutes	c__Clostridia	o__Clostridiales	f__Ruminococcaceae	g__Ruminococcus	NA
94c77dc6eb97b518fd2d31f89a1404f2	k__Bacteria	p__Firmicutes	c__Clostridia	o__Clostridiales	f__Ruminococcaceae	NA	NA
9d9894508dd2341fd4556197adb9d565	k__Bacteria	p__Firmicutes	c__Clostridia	o__Clostridiales	f__Ruminococcaceae	NA	NA
c7772ac8560cd85d0ac3615143da3dd8	k__Bacteria	p__Firmicutes	c__Clostridia	o__Clostridiales	f__Ruminococcaceae	NA	NA
9f19f93117c411fa6f6451d52a240037	k__Bacteria	p__Firmicutes	c__Clostridia	o__Clostridiales	f__Ruminococcaceae	NA	NA
072e16b71a8d86e3c99db24b17eb9310	k__Bacteria	p__Firmicutes	c__Clostridia	o__Clostridiales	f__Ruminococcaceae	NA	NA
29315885b764cd822d4fd30bf4be4af7	k__Bacteria	p__Firmicutes	c__Clostridia	o__Clostridiales	f__Ruminococcaceae	NA	NA
c285d5ccf0abd0861542f833d34eaecd	k__Bacteria	p__Firmicutes	c__Clostridia	o__Clostridiales	f__Ruminococcaceae	NA	NA
b1117f74eaeb8c36117883c9da118d44	k__Bacteria	p__Firmicutes	c__Clostridia	o__Clostridiales	f__Ruminococcaceae	NA	NA
f8c4fca3b4a8cd34bddfb43fd9278b27	k__Bacteria	p__Firmicutes	c__Clostridia	o__Clostridiales	f__Ruminococcaceae	NA	NA
26fb6994ca2467bcad31c828e9a873c9	k__Bacteria	p__Firmicutes	c__Clostridia	o__Clostridiales	f__Ruminococcaceae	g__Ruminococcus	NA
d3fb4b6cd46d7a5ac5df09d9d2649042	k__Bacteria	p__Firmicutes	c__Clostridia	o__Clostridiales	f__Ruminococcaceae	g__Ruminococcus	NA
05401320d281131c2ff882aac7b09083	k__Bacteria	p__Firmicutes	c__Clostridia	o__Clostridiales	f__Ruminococcaceae	g__Ruminococcus	NA
911fb32f445bdb22cb5e5df967c86df8	k__Bacteria	p__Firmicutes	c__Clostridia	o__Clostridiales	f__Ruminococcaceae	g__Ruminococcus	NA
2d96be83f9a3dcf6f498bdc3f52d05f9	k__Bacteria	p__Firmicutes	c__Clostridia	o__Clostridiales	f__Ruminococcaceae	g__Ruminococcus	NA
7bb708b2f76190ae8cc880b34596d9fb	k__Bacteria	p__Firmicutes	c__Clostridia	o__Clostridiales	f__Ruminococcaceae	g__Ruminococcus	NA
d32bc199432f245d77ebc7dc2a51966e	k__Bacteria	p__Firmicutes	c__Clostridia	o__Clostridiales	f__Ruminococcaceae	g__Ruminococcus	NA
62eec77f228dd8b901a8bb1a73cd9ff5	k__Bacteria	p__Firmicutes	c__Clostridia	o__Clostridiales	f__Ruminococcaceae	g__Ruminococcus	NA
9d020421887649521735ec930eed2c4e	k__Bacteria	p__Firmicutes	c__Clostridia	o__Clostridiales	f__Ruminococcaceae	g__Ruminococcus	NA
e60477e9f0fb979bc506956afd143f81	k__Bacteria	p__Firmicutes	c__Clostridia	o__Clostridiales	f__Ruminococcaceae	g__Ruminococcus	NA
eaff3156df0a0328a67bf79bacd9046d	k__Bacteria	p__Firmicutes	c__Clostridia	o__Clostridiales	f__Ruminococcaceae	g__Ruminococcus	NA
b7932a14d4cc6befdff9e41d364cbf1d	k__Bacteria	p__Firmicutes	c__Clostridia	o__Clostridiales	f__Ruminococcaceae	g__Ruminococcus	NA
179b55ca6b92c97de3084757a815ebf7	k__Bacteria	p__Firmicutes	c__Clostridia	o__Clostridiales	f__Ruminococcaceae	g__Ruminococcus	NA
e8c5ce87c924881e09df2c84880d5352	k__Bacteria	p__Firmicutes	c__Clostridia	o__Clostridiales	f__Ruminococcaceae	g__Ruminococcus	NA
0aed5f68a534dfeb93cc377250b1eb79	k__Bacteria	p__Firmicutes	c__Clostridia	o__Clostridiales	f__Ruminococcaceae	g__Ruminococcus	NA
f1ef488112fedc017cba7949f42a8096	k__Bacteria	p__Firmicutes	c__Clostridia	o__Clostridiales	f__Ruminococcaceae	g__Ruminococcus	NA
95ffd5642815463c68112f6c6a76b918	k__Bacteria	p__Firmicutes	c__Clostridia	o__Clostridiales	f__Ruminococcaceae	g__Ruminococcus	NA
b5ce2a8fe1eacd6c480f332927942771	k__Bacteria	p__Firmicutes	c__Clostridia	o__Clostridiales	f__Ruminococcaceae	g__Ruminococcus	NA
76d76028ff06a01a266b3f7a74e51584	k__Bacteria	p__Firmicutes	c__Clostridia	o__Clostridiales	f__Ruminococcaceae	g__Ruminococcus	NA
dce1756f01e4132c6c12dbaae92a32e3	k__Bacteria	p__Firmicutes	c__Clostridia	o__Clostridiales	f__Ruminococcaceae	g__Ruminococcus	NA
2f04d25a9b15b125ea10a37f509cc71c	k__Bacteria	p__Firmicutes	c__Clostridia	o__Clostridiales	f__Ruminococcaceae	g__Ruminococcus	NA
61a8012550273fe75c8e5d613ef4399e	k__Bacteria	p__Firmicutes	c__Clostridia	o__Clostridiales	f__Ruminococcaceae	g__Ruminococcus	NA
a2a2c7d7ba0a198b89d2bababfc5cb7c	k__Bacteria	p__Firmicutes	c__Clostridia	o__Clostridiales	f__Ruminococcaceae	g__Ruminococcus	NA
4d6911d51b378b525af2708c641088a5	k__Bacteria	p__Firmicutes	c__Clostridia	o__Clostridiales	f__Ruminococcaceae	g__Ruminococcus	NA
6ba1964a9fbc166bb9933ad89c5e7c15	k__Bacteria	p__Firmicutes	c__Clostridia	o__Clostridiales	f__Ruminococcaceae	g__Ruminococcus	NA
df1ea35ae824f855f2d4ff2ea01516c3	k__Bacteria	p__Firmicutes	c__Clostridia	o__Clostridiales	f__Ruminococcaceae	g__Ruminococcus	NA
e193ce16c81a729ccb526a7a3d20c34d	k__Bacteria	p__Firmicutes	c__Clostridia	o__Clostridiales	f__Ruminococcaceae	g__Ruminococcus	NA
d69ca2dabd6c95a668fa91a2f4f80121	k__Bacteria	p__Firmicutes	c__Clostridia	o__Clostridiales	f__Ruminococcaceae	g__Ruminococcus	NA
29b940fc84c8859a163a34b42f9946d2	k__Bacteria	p__Firmicutes	c__Clostridia	o__Clostridiales	f__Ruminococcaceae	g__Ruminococcus	NA
8fa058293a53cb6bb18af98cd755d6e2	k__Bacteria	p__Firmicutes	c__Clostridia	o__Clostridiales	f__Ruminococcaceae	g__Ruminococcus	NA
df28b6b0ecce8246f285ba06b2c3063f	k__Bacteria	p__Firmicutes	c__Clostridia	o__Clostridiales	f__Ruminococcaceae	g__Ruminococcus	NA
073ebb26d2d7b2a61530c67bae1a521c	k__Bacteria	p__Firmicutes	c__Clostridia	o__Clostridiales	f__Ruminococcaceae	g__Ruminococcus	NA
f4262526d72982d724a2116563a6b90d	k__Bacteria	p__Firmicutes	c__Clostridia	o__Clostridiales	f__Ruminococcaceae	g__Ruminococcus	NA
7b9bae2575c5111069f2ba4956e25666	k__Bacteria	p__Firmicutes	c__Clostridia	o__Clostridiales	f__Ruminococcaceae	g__Ruminococcus	NA
584732b1ae36c8fd9cd78a3b94bfb4ba	k__Bacteria	p__Firmicutes	c__Clostridia	o__Clostridiales	f__Ruminococcaceae	g__Ruminococcus	NA
7b8bff48f6b00b8484234c601de28bdb	k__Bacteria	p__Firmicutes	c__Clostridia	o__Clostridiales	f__Ruminococcaceae	g__Ruminococcus	NA
897a208f1cde0f0af653ca15060790e1	k__Bacteria	p__Firmicutes	c__Clostridia	o__Clostridiales	f__Ruminococcaceae	g__Ruminococcus	NA
7c780c3cf09b347d1743bdbe99f16142	k__Bacteria	p__Firmicutes	c__Clostridia	o__Clostridiales	f__Ruminococcaceae	g__Ruminococcus	NA
4b3542565320012eeef5705e5589250c	k__Bacteria	p__Firmicutes	c__Clostridia	o__Clostridiales	f__Ruminococcaceae	g__Ruminococcus	s__bromii
f064f668d96eaac8367962758816f514	k__Bacteria	p__Firmicutes	c__Clostridia	o__Clostridiales	f__Ruminococcaceae	g__Ruminococcus	s__bromii
42de4e368cca3ff50954f82c12dd5315	k__Bacteria	p__Firmicutes	c__Clostridia	o__Clostridiales	f__Ruminococcaceae	g__Ruminococcus	s__bromii
ad4712be10afb473561b670f7089590d	k__Bacteria	p__Firmicutes	c__Clostridia	o__Clostridiales	f__Ruminococcaceae	g__Ruminococcus	s__bromii
aafe395ada3192d958df35fee4898376	k__Bacteria	p__Firmicutes	c__Clostridia	o__Clostridiales	f__Ruminococcaceae	g__Ruminococcus	s__bromii
eaf73aa90e55330384e60417782ed2ab	k__Bacteria	p__Firmicutes	c__Clostridia	o__Clostridiales	f__Ruminococcaceae	g__Ruminococcus	s__bromii
2624123405602966bee1dc5e02dfbdc6	k__Bacteria	p__Firmicutes	c__Clostridia	o__Clostridiales	f__Ruminococcaceae	g__Ruminococcus	s__bromii
a7ac9263c76f42092d012308255565c8	k__Bacteria	p__Firmicutes	c__Clostridia	o__Clostridiales	f__Ruminococcaceae	g__Ruminococcus	s__bromii
651678729719ae2e8caf7f3333646aaf	k__Bacteria	p__Firmicutes	c__Clostridia	o__Clostridiales	f__Ruminococcaceae	g__Ruminococcus	s__bromii
ab5c0e340d652cd24bed207a58acddd1	k__Bacteria	p__Firmicutes	c__Clostridia	o__Clostridiales	f__Ruminococcaceae	g__Ruminococcus	s__bromii
711eabe5839e843ecc3003ef6956e9f1	k__Bacteria	p__Firmicutes	c__Clostridia	o__Clostridiales	f__Ruminococcaceae	g__Ruminococcus	s__bromii
620bce16f145fe7bd0125dbb53c4d6bd	k__Bacteria	p__Firmicutes	c__Clostridia	o__Clostridiales	f__Ruminococcaceae	g__Ruminococcus	s__bromii
9ab1e7efc40071f242e2176269c16afc	k__Bacteria	p__Firmicutes	c__Clostridia	o__Clostridiales	f__Ruminococcaceae	g__Ruminococcus	s__bromii
a197acf7b90e8a4e14f688e6af16e959	k__Bacteria	p__Firmicutes	c__Clostridia	o__Clostridiales	f__Ruminococcaceae	g__Ruminococcus	s__bromii
4edac7b4e6f365e353146be9d8c6c166	k__Bacteria	p__Firmicutes	c__Clostridia	o__Clostridiales	f__Ruminococcaceae	g__Ruminococcus	s__bromii
5baf9ea0283bd7c3a8b518b255e8b567	k__Bacteria	p__Firmicutes	c__Clostridia	o__Clostridiales	f__Ruminococcaceae	NA	NA
44c10236d2efe42135d4aacca7d1a54f	k__Bacteria	p__Firmicutes	c__Clostridia	o__Clostridiales	f__Ruminococcaceae	g__Ruminococcus	NA
430705e8763697ea1fa660e504a963b4	k__Bacteria	p__Firmicutes	c__Clostridia	o__Clostridiales	f__Ruminococcaceae	g__Ruminococcus	NA
9800956bc550441277922e105cf21f42	k__Bacteria	p__Firmicutes	c__Clostridia	o__Clostridiales	f__Ruminococcaceae	NA	NA
9c3b928e65c23135135acdd2f424c9f8	k__Bacteria	p__Firmicutes	c__Clostridia	o__Clostridiales	f__Ruminococcaceae	g__Ruminococcus	NA
d34634748af211a8353fab0d5697ee31	k__Bacteria	p__Firmicutes	c__Clostridia	o__Clostridiales	f__Ruminococcaceae	g__Anaerotruncus	NA
81a0d804944af1344c529847f211e15d	k__Bacteria	p__Firmicutes	c__Clostridia	o__Clostridiales	f__Ruminococcaceae	g__Ruminococcus	NA
d1671aa770d06ccdeb78fa625dd94448	k__Bacteria	p__Firmicutes	c__Clostridia	o__Clostridiales	f__Ruminococcaceae	g__Ruminococcus	NA
53c7c89bf959b945f4be7ef9e3bf3573	k__Bacteria	p__Firmicutes	c__Clostridia	o__Clostridiales	f__Ruminococcaceae	NA	NA
8f1751c4f4e4e8718cc528920f705a9e	k__Bacteria	p__Firmicutes	c__Clostridia	o__Clostridiales	f__Ruminococcaceae	NA	NA
fd6f8a10aff545a12a0bc91de04434fe	k__Bacteria	p__Firmicutes	c__Clostridia	o__Clostridiales	f__Ruminococcaceae	g__Faecalibacterium	s__prausnitzii
4fea45d1cdd2b19dbebc173ae4eca000	k__Bacteria	p__Firmicutes	c__Clostridia	o__Clostridiales	f__Ruminococcaceae	g__Faecalibacterium	s__prausnitzii
b253bc9e224d96e63491dbbc8ffd3ca3	k__Bacteria	p__Firmicutes	c__Clostridia	o__Clostridiales	f__Ruminococcaceae	g__Faecalibacterium	s__prausnitzii
da5112eda9fcfb3cf9c60c0828576e94	k__Bacteria	p__Firmicutes	c__Clostridia	o__Clostridiales	f__Ruminococcaceae	g__Faecalibacterium	s__prausnitzii
5aadb49b9291f786ad746f2d021a3625	k__Bacteria	p__Firmicutes	c__Clostridia	o__Clostridiales	f__Ruminococcaceae	g__Faecalibacterium	s__prausnitzii
a23a3d699aab4637fd647afe389a803d	k__Bacteria	p__Firmicutes	c__Clostridia	o__Clostridiales	f__Ruminococcaceae	g__Faecalibacterium	s__prausnitzii
dfd45c551db1cc416f25b4eef2b28db8	k__Bacteria	p__Firmicutes	c__Clostridia	o__Clostridiales	f__Ruminococcaceae	g__Faecalibacterium	s__prausnitzii
01eb47d9073bb4724cebdd1948531669	k__Bacteria	p__Firmicutes	c__Clostridia	o__Clostridiales	f__Ruminococcaceae	g__Faecalibacterium	s__prausnitzii
e0df78d0865f6ed901c87ebea6baa480	k__Bacteria	p__Firmicutes	c__Clostridia	o__Clostridiales	f__Ruminococcaceae	g__Faecalibacterium	s__prausnitzii
a08cd398378a84723239abe6d799c2f0	k__Bacteria	p__Firmicutes	c__Clostridia	o__Clostridiales	f__Ruminococcaceae	g__Faecalibacterium	s__prausnitzii
cb3acfe4a2416a7a77e7097b1a88fdb4	k__Bacteria	p__Firmicutes	c__Clostridia	o__Clostridiales	f__Ruminococcaceae	g__Faecalibacterium	s__prausnitzii
f4dd24ed9a5eecdbeaa14ec632dff3f6	k__Bacteria	p__Firmicutes	c__Clostridia	o__Clostridiales	f__Ruminococcaceae	g__Faecalibacterium	s__prausnitzii
722255f71ca5b78626da56dc6c2147ac	k__Bacteria	p__Firmicutes	c__Clostridia	o__Clostridiales	f__Ruminococcaceae	g__Faecalibacterium	s__prausnitzii
f66d164685e480c69a6b460c6c39187f	k__Bacteria	p__Firmicutes	c__Clostridia	o__Clostridiales	f__Ruminococcaceae	g__Faecalibacterium	s__prausnitzii
827116a9c7b729ead1745bbde37e709f	k__Bacteria	p__Firmicutes	c__Clostridia	o__Clostridiales	f__Ruminococcaceae	g__Faecalibacterium	s__prausnitzii
283b600c7cd8211e3fa00fe7ce465c00	k__Bacteria	p__Firmicutes	c__Clostridia	o__Clostridiales	f__Ruminococcaceae	g__Faecalibacterium	s__prausnitzii
f6d36036ea06b450d6f6c925f89d5a84	k__Bacteria	p__Firmicutes	c__Clostridia	o__Clostridiales	f__Ruminococcaceae	g__Faecalibacterium	s__prausnitzii
121f0b10388643b2dcc335a05b89fba8	k__Bacteria	p__Firmicutes	c__Clostridia	o__Clostridiales	f__Ruminococcaceae	g__Faecalibacterium	s__prausnitzii
cb277ad6219d79e6b42ef5c568e6f991	k__Bacteria	p__Firmicutes	c__Clostridia	o__Clostridiales	f__Ruminococcaceae	g__Faecalibacterium	s__prausnitzii
1828c7b4ca6f4b106ce79d3648d6a6b6	k__Bacteria	p__Firmicutes	c__Clostridia	o__Clostridiales	f__Ruminococcaceae	g__Faecalibacterium	s__prausnitzii
c2e0ba395c1a7c44f7a6cf617461e318	k__Bacteria	p__Firmicutes	c__Clostridia	o__Clostridiales	f__Ruminococcaceae	g__Faecalibacterium	s__prausnitzii
32e27719df6ef7c2357a4033505b4978	k__Bacteria	p__Firmicutes	c__Clostridia	o__Clostridiales	f__Ruminococcaceae	g__Faecalibacterium	s__prausnitzii
e30681d60343e195f34304d1aa363382	k__Bacteria	p__Firmicutes	c__Clostridia	o__Clostridiales	f__Ruminococcaceae	g__Faecalibacterium	s__prausnitzii
03602d2775d24d6aca617f94d105a3c3	k__Bacteria	p__Firmicutes	c__Clostridia	o__Clostridiales	f__Ruminococcaceae	g__Faecalibacterium	s__prausnitzii
48b9f3d0a208301062cdcdefbd3f0c69	k__Bacteria	p__Firmicutes	c__Clostridia	o__Clostridiales	f__Ruminococcaceae	g__Faecalibacterium	s__prausnitzii
49b89ccee6a5599238af702aeadd90c1	k__Bacteria	p__Firmicutes	c__Clostridia	o__Clostridiales	f__Ruminococcaceae	g__Faecalibacterium	s__prausnitzii
ec5902f49e399b9c0037583da50aa38f	k__Bacteria	p__Firmicutes	c__Clostridia	o__Clostridiales	f__Ruminococcaceae	g__Faecalibacterium	s__prausnitzii
1d9f66303728ad10b1ffa7b52dbc2fc6	k__Bacteria	p__Firmicutes	c__Clostridia	o__Clostridiales	f__Ruminococcaceae	g__Faecalibacterium	s__prausnitzii
9d869deaed29bb56f076c4252948ef25	k__Bacteria	p__Firmicutes	c__Clostridia	o__Clostridiales	f__Ruminococcaceae	g__Faecalibacterium	s__prausnitzii
5e357e597662688761b3e555513fa326	k__Bacteria	p__Firmicutes	c__Clostridia	o__Clostridiales	f__Ruminococcaceae	g__Faecalibacterium	s__prausnitzii
b5762cb8ff30830899b5d326b7d2db91	k__Bacteria	p__Firmicutes	c__Clostridia	o__Clostridiales	f__Ruminococcaceae	g__Faecalibacterium	s__prausnitzii
2670bc0213016fd661a68853df93cc61	k__Bacteria	p__Firmicutes	c__Clostridia	o__Clostridiales	f__Ruminococcaceae	g__Faecalibacterium	s__prausnitzii
ca9f33eb8b4a635c8a9fc5df99a960bd	k__Bacteria	p__Firmicutes	c__Clostridia	o__Clostridiales	f__Ruminococcaceae	g__Faecalibacterium	s__prausnitzii
e51d1511b8df3178033649c7bc81f5ca	k__Bacteria	p__Firmicutes	c__Clostridia	o__Clostridiales	f__Ruminococcaceae	g__Faecalibacterium	s__prausnitzii
947a79c5dd68c8c40e81d9a31e167870	k__Bacteria	p__Firmicutes	c__Clostridia	o__Clostridiales	f__Ruminococcaceae	g__Faecalibacterium	s__prausnitzii
babbc6f4228b7cbe4f00b82472e433df	k__Bacteria	p__Firmicutes	c__Clostridia	o__Clostridiales	f__Ruminococcaceae	g__Faecalibacterium	s__prausnitzii
c72e17536fdde6d4ed5c4453bab78a6d	k__Bacteria	p__Firmicutes	c__Clostridia	o__Clostridiales	f__Ruminococcaceae	g__Faecalibacterium	s__prausnitzii
f966e124604e0e32b209b88df6e42cd4	k__Bacteria	p__Firmicutes	c__Clostridia	o__Clostridiales	f__Ruminococcaceae	g__Faecalibacterium	s__prausnitzii
41cef5051d21c195a995ae3dfcf7f4fe	k__Bacteria	p__Firmicutes	c__Clostridia	o__Clostridiales	f__Ruminococcaceae	g__Faecalibacterium	s__prausnitzii
67adbe6c58b3170badf81dc3774a5c51	k__Bacteria	p__Firmicutes	c__Clostridia	o__Clostridiales	f__Ruminococcaceae	g__Faecalibacterium	s__prausnitzii
035bc1b1e2cf307cb7c21e19c9d5e163	k__Bacteria	p__Firmicutes	c__Clostridia	o__Clostridiales	f__Ruminococcaceae	g__Faecalibacterium	s__prausnitzii
e802820f1ac373d8b1b1c724e0baa853	k__Bacteria	p__Firmicutes	c__Clostridia	o__Clostridiales	f__Ruminococcaceae	g__Faecalibacterium	s__prausnitzii
9cd1a4aaf7a2f41f8b916cd331d30608	k__Bacteria	p__Firmicutes	c__Clostridia	o__Clostridiales	f__Ruminococcaceae	g__Faecalibacterium	s__prausnitzii
43265256728bb731e53c2ec147b9f97b	k__Bacteria	p__Firmicutes	c__Clostridia	o__Clostridiales	f__Ruminococcaceae	g__Faecalibacterium	s__prausnitzii
f9f1c1d712ed8cd7284f6b89a9ae296d	k__Bacteria	p__Firmicutes	c__Clostridia	o__Clostridiales	f__Ruminococcaceae	g__Faecalibacterium	s__prausnitzii
52b4425233138ea22e91ea36372303c8	k__Bacteria	p__Firmicutes	c__Clostridia	o__Clostridiales	f__Ruminococcaceae	g__Faecalibacterium	s__prausnitzii
8bac8b9bb231813c629c0e810d9ace9a	k__Bacteria	p__Firmicutes	c__Clostridia	o__Clostridiales	f__Ruminococcaceae	g__Faecalibacterium	s__prausnitzii
74dc674a2cc56418b24705ef10efe519	k__Bacteria	p__Firmicutes	c__Clostridia	o__Clostridiales	f__Ruminococcaceae	g__Faecalibacterium	s__prausnitzii
0403c25e61ce883a6eea6f1f39b22a74	k__Bacteria	p__Firmicutes	c__Clostridia	o__Clostridiales	f__Ruminococcaceae	g__Faecalibacterium	s__prausnitzii
466560a8c138376c1cd6eed512f4ec8b	k__Bacteria	p__Firmicutes	c__Clostridia	o__Clostridiales	f__Ruminococcaceae	g__Faecalibacterium	s__prausnitzii
3ad822286d6f37bea4c930f021ee12d3	k__Bacteria	p__Firmicutes	c__Clostridia	o__Clostridiales	f__Ruminococcaceae	g__Faecalibacterium	s__prausnitzii
c581ef79781cd15a9df6f0e0654e9cb0	k__Bacteria	p__Firmicutes	c__Clostridia	o__Clostridiales	f__Ruminococcaceae	g__Faecalibacterium	s__prausnitzii
b023814ba24128a77df62d31dd43e391	k__Bacteria	p__Firmicutes	c__Clostridia	o__Clostridiales	f__Ruminococcaceae	g__Faecalibacterium	s__prausnitzii
b30a966b57a76ff06342438527853343	k__Bacteria	p__Firmicutes	c__Clostridia	o__Clostridiales	f__Ruminococcaceae	g__Faecalibacterium	s__prausnitzii
32e09ceba3f635f980ff016b011b2f3d	k__Bacteria	p__Firmicutes	c__Clostridia	o__Clostridiales	f__Ruminococcaceae	g__Faecalibacterium	s__prausnitzii
4d7015be4edc72d441eaf2cf7b01614e	k__Bacteria	p__Firmicutes	c__Clostridia	o__Clostridiales	f__Ruminococcaceae	g__Faecalibacterium	s__prausnitzii
0a5f1371e8334ac400a291483028d4d9	k__Bacteria	p__Firmicutes	c__Clostridia	o__Clostridiales	f__Ruminococcaceae	g__Faecalibacterium	s__prausnitzii
874285193348d69fc082f769e6c50b3d	k__Bacteria	p__Firmicutes	c__Clostridia	o__Clostridiales	f__Ruminococcaceae	g__Faecalibacterium	s__prausnitzii
78565f7ec10b597ac065281ec32936ca	k__Bacteria	p__Firmicutes	c__Clostridia	o__Clostridiales	f__Ruminococcaceae	g__Faecalibacterium	s__prausnitzii
d2dc942f4554ab8e240d859547622b8a	k__Bacteria	p__Firmicutes	c__Clostridia	o__Clostridiales	f__Ruminococcaceae	g__Faecalibacterium	s__prausnitzii
64f8fd76de38635e23f7211c490c751a	k__Bacteria	p__Firmicutes	c__Clostridia	o__Clostridiales	f__Ruminococcaceae	g__Faecalibacterium	s__prausnitzii
f0f4a618e7221065059b30697cd32e44	k__Bacteria	p__Firmicutes	c__Clostridia	o__Clostridiales	f__Ruminococcaceae	g__Faecalibacterium	s__prausnitzii
1f7c66e10c757f0df378bdc48723c5fe	k__Bacteria	p__Firmicutes	c__Clostridia	o__Clostridiales	f__Ruminococcaceae	g__Faecalibacterium	s__prausnitzii
d32442b21e7c2b9a4fcff8a0d6b1baab	k__Bacteria	p__Firmicutes	c__Clostridia	o__Clostridiales	f__Ruminococcaceae	g__Faecalibacterium	s__prausnitzii
695810077386add8d1113cbcb1ae9ef2	k__Bacteria	p__Firmicutes	c__Clostridia	o__Clostridiales	f__Ruminococcaceae	g__Faecalibacterium	s__prausnitzii
7f8a9ef81eaed836e40ff312ca6debea	k__Bacteria	p__Firmicutes	c__Clostridia	o__Clostridiales	f__Ruminococcaceae	g__Faecalibacterium	s__prausnitzii
e7e90fc9ec3cf63d2ca4ba7fefe53db3	k__Bacteria	p__Firmicutes	c__Clostridia	o__Clostridiales	f__Ruminococcaceae	g__Faecalibacterium	s__prausnitzii
4e8b7393e4bbc88545844935cffcba66	k__Bacteria	p__Firmicutes	c__Clostridia	o__Clostridiales	f__Ruminococcaceae	g__Faecalibacterium	s__prausnitzii
1bd4be51a9239542aedaf25fa1dc99d1	k__Bacteria	p__Firmicutes	c__Clostridia	o__Clostridiales	f__Ruminococcaceae	g__Faecalibacterium	s__prausnitzii
fb3c3ced3346074d2b26b06dbc930cde	k__Bacteria	p__Firmicutes	c__Clostridia	o__Clostridiales	f__Ruminococcaceae	g__Faecalibacterium	s__prausnitzii
857e73ee04671569640c7e24c7972abd	k__Bacteria	p__Firmicutes	c__Clostridia	o__Clostridiales	f__Ruminococcaceae	g__Faecalibacterium	s__prausnitzii
89a9432e35002efcb6ff1f601fbcd984	k__Bacteria	p__Firmicutes	c__Clostridia	o__Clostridiales	f__Ruminococcaceae	g__Faecalibacterium	s__prausnitzii
c29b2a7972a19b3e407c8956fe3612d6	k__Bacteria	p__Firmicutes	c__Clostridia	o__Clostridiales	f__Ruminococcaceae	g__Faecalibacterium	s__prausnitzii
2f1cc33bfac29f0af31f90aba6926046	k__Bacteria	p__Firmicutes	c__Clostridia	o__Clostridiales	f__Ruminococcaceae	g__Faecalibacterium	s__prausnitzii
bdd5d92d1a074553a381ebb5cb35cac3	k__Bacteria	p__Firmicutes	c__Clostridia	o__Clostridiales	f__Ruminococcaceae	g__Faecalibacterium	s__prausnitzii
3b03d5b5bf49947ed156ae43853418b7	k__Bacteria	p__Firmicutes	c__Clostridia	o__Clostridiales	f__Ruminococcaceae	g__Faecalibacterium	s__prausnitzii
d613611869a3e3262a596d0baf8e62b4	k__Bacteria	p__Firmicutes	c__Clostridia	o__Clostridiales	f__Ruminococcaceae	g__Faecalibacterium	s__prausnitzii
4d7d80feeb5b299f5558c0c68109a7ac	k__Bacteria	p__Firmicutes	c__Clostridia	o__Clostridiales	f__Ruminococcaceae	g__Faecalibacterium	s__prausnitzii
a8f59fca23035072135249ff9e98150f	k__Bacteria	p__Firmicutes	c__Clostridia	o__Clostridiales	f__Ruminococcaceae	g__Faecalibacterium	s__prausnitzii
c97d16534c71c298085426deadec376f	k__Bacteria	p__Firmicutes	c__Clostridia	o__Clostridiales	f__Ruminococcaceae	g__Faecalibacterium	s__prausnitzii
c586f4186ed0da62a70ef7820f6f68a7	k__Bacteria	p__Firmicutes	c__Clostridia	o__Clostridiales	f__Ruminococcaceae	g__Faecalibacterium	s__prausnitzii
dadd7b553c6ddd67bb9e8c1bbb67df2e	k__Bacteria	p__Firmicutes	c__Clostridia	o__Clostridiales	f__Ruminococcaceae	g__Faecalibacterium	s__prausnitzii
225f143bb56f6b8fb98cbf3f088bddbf	k__Bacteria	p__Firmicutes	c__Clostridia	o__Clostridiales	f__Ruminococcaceae	g__Faecalibacterium	s__prausnitzii
2e184b5bf28b4cf1065a73af52ec1ff1	k__Bacteria	p__Firmicutes	c__Clostridia	o__Clostridiales	f__Ruminococcaceae	g__Faecalibacterium	s__prausnitzii
c8623962f1c5b7cf4f5e9d19b263deda	k__Bacteria	p__Firmicutes	c__Clostridia	o__Clostridiales	f__Ruminococcaceae	g__Faecalibacterium	s__prausnitzii
ba5ff529a14d060b26c9744008e32ce7	k__Bacteria	p__Firmicutes	c__Clostridia	o__Clostridiales	f__Ruminococcaceae	g__Faecalibacterium	s__prausnitzii
d0a93428ef938a3b857982707f138c06	k__Bacteria	p__Firmicutes	c__Clostridia	o__Clostridiales	f__Ruminococcaceae	g__Faecalibacterium	s__prausnitzii
4e4a19d450ce37f707c705846fc43e12	k__Bacteria	p__Firmicutes	c__Clostridia	o__Clostridiales	f__Ruminococcaceae	g__Faecalibacterium	s__prausnitzii
ed6220b17391254d85084f3d2352ea07	k__Bacteria	p__Firmicutes	c__Clostridia	o__Clostridiales	f__Ruminococcaceae	g__Faecalibacterium	s__prausnitzii
1eea6ccc660883a73d0037ac54644278	k__Bacteria	p__Firmicutes	c__Clostridia	o__Clostridiales	f__Ruminococcaceae	g__Faecalibacterium	s__prausnitzii
a8dd24ac1745ade223e054b96648b0a3	k__Bacteria	p__Firmicutes	c__Clostridia	o__Clostridiales	f__Ruminococcaceae	g__Faecalibacterium	s__prausnitzii
cb21409774267e27b54f94a2d6834dd2	k__Bacteria	p__Firmicutes	c__Clostridia	o__Clostridiales	f__Ruminococcaceae	g__Faecalibacterium	s__prausnitzii
ed57b787f8d9c404b79cad9fe139be61	k__Bacteria	p__Firmicutes	c__Clostridia	o__Clostridiales	f__Ruminococcaceae	g__Faecalibacterium	s__prausnitzii
8e0a9deb1304d8c626a350003d5c4712	k__Bacteria	p__Firmicutes	c__Clostridia	o__Clostridiales	f__Ruminococcaceae	g__Faecalibacterium	s__prausnitzii
88bce2a4e0e35cfed2b3a4a445807e4f	k__Bacteria	p__Firmicutes	c__Clostridia	o__Clostridiales	f__Ruminococcaceae	g__Faecalibacterium	s__prausnitzii
c03913a85932dc07d3627f2323b0bf15	k__Bacteria	p__Firmicutes	c__Clostridia	o__Clostridiales	f__Ruminococcaceae	g__Faecalibacterium	s__prausnitzii
d9503bcb631a4ad4a141c584d372b17f	k__Bacteria	p__Firmicutes	c__Clostridia	o__Clostridiales	f__Ruminococcaceae	g__Faecalibacterium	s__prausnitzii
dc09a114047745d17ffc17c293970b13	k__Bacteria	p__Firmicutes	c__Clostridia	o__Clostridiales	f__Ruminococcaceae	g__Faecalibacterium	s__prausnitzii
967885ef2fdcc7a02818e1304238b9e2	k__Bacteria	p__Firmicutes	c__Clostridia	o__Clostridiales	f__Ruminococcaceae	g__Faecalibacterium	s__prausnitzii
2533e098f36ce90ff178cb08f6dc0908	k__Bacteria	p__Firmicutes	c__Clostridia	o__Clostridiales	f__Ruminococcaceae	g__Faecalibacterium	s__prausnitzii
98e870ed5f16f506e3db6f994612d62c	k__Bacteria	p__Firmicutes	c__Clostridia	o__Clostridiales	f__Ruminococcaceae	g__Faecalibacterium	s__prausnitzii
c713cd6712ba1f37af37b2bf7963f72b	k__Bacteria	p__Firmicutes	c__Clostridia	o__Clostridiales	f__Ruminococcaceae	g__Faecalibacterium	s__prausnitzii
9b1b952d12f941f6b92ec3c686c1f60f	k__Bacteria	p__Firmicutes	c__Clostridia	o__Clostridiales	f__Ruminococcaceae	g__Faecalibacterium	s__prausnitzii
b3583777e078afa1a2ab9accc6f4f81c	k__Bacteria	p__Firmicutes	c__Clostridia	o__Clostridiales	f__Ruminococcaceae	g__Faecalibacterium	s__prausnitzii
f7b36449cb0a1e4e8a2e253234c9f40a	k__Bacteria	p__Firmicutes	c__Clostridia	o__Clostridiales	f__Ruminococcaceae	g__Faecalibacterium	s__prausnitzii
31383b2e5eba9d48c8311f6e86c8ccc9	k__Bacteria	p__Firmicutes	c__Clostridia	o__Clostridiales	f__Ruminococcaceae	g__Faecalibacterium	s__prausnitzii
1e5b52df8feefd69b5b4a401a7fffc94	k__Bacteria	p__Firmicutes	c__Clostridia	o__Clostridiales	f__Ruminococcaceae	g__Faecalibacterium	s__prausnitzii
1311fb9c725f5faf1ddd4a492d0ef457	k__Bacteria	p__Firmicutes	c__Clostridia	o__Clostridiales	f__Ruminococcaceae	g__Faecalibacterium	s__prausnitzii
27986f39aafe523827a337379d0977e3	k__Bacteria	p__Firmicutes	c__Clostridia	o__Clostridiales	f__Ruminococcaceae	g__Faecalibacterium	s__prausnitzii
7d495470ccbdf82ce26cd305d0cab3ed	k__Bacteria	p__Firmicutes	c__Clostridia	o__Clostridiales	f__Ruminococcaceae	g__Faecalibacterium	s__prausnitzii
9bc384a89a7edec1d68df5c8e4603435	k__Bacteria	p__Firmicutes	c__Clostridia	o__Clostridiales	f__Ruminococcaceae	g__Faecalibacterium	s__prausnitzii
908dab30f06fd6fa94535913f02698d4	k__Bacteria	p__Firmicutes	c__Clostridia	o__Clostridiales	f__Ruminococcaceae	g__Faecalibacterium	s__prausnitzii
dac28a3d24592ce272dac5abdbf26b37	k__Bacteria	p__Firmicutes	c__Clostridia	o__Clostridiales	f__Ruminococcaceae	g__Faecalibacterium	s__prausnitzii
a5da6de625a68289acb42b27594c3533	k__Bacteria	p__Firmicutes	c__Clostridia	o__Clostridiales	f__Ruminococcaceae	g__Faecalibacterium	s__prausnitzii
94fdcd7f9fea0be44b1f692d56015fad	k__Bacteria	p__Firmicutes	c__Clostridia	o__Clostridiales	f__Ruminococcaceae	g__Faecalibacterium	s__prausnitzii
8b523f928d7cf9f21c368bf8c1f805c4	k__Bacteria	p__Firmicutes	c__Clostridia	o__Clostridiales	f__Ruminococcaceae	g__Faecalibacterium	s__prausnitzii
fc676c5a04ae7d34662036151fff45c1	k__Bacteria	p__Firmicutes	c__Clostridia	o__Clostridiales	f__Ruminococcaceae	g__Faecalibacterium	s__prausnitzii
ab75c526b3adb63d10196a57ac2ea012	k__Bacteria	p__Firmicutes	c__Clostridia	o__Clostridiales	f__Ruminococcaceae	g__Faecalibacterium	s__prausnitzii
60a7e65e7e43da25bef0626c8445648a	k__Bacteria	p__Firmicutes	c__Clostridia	o__Clostridiales	f__Ruminococcaceae	g__Faecalibacterium	s__prausnitzii
2f8e6c22e7f019d2b118caccbfba0e46	k__Bacteria	p__Firmicutes	c__Clostridia	o__Clostridiales	f__Ruminococcaceae	g__Faecalibacterium	s__prausnitzii
3cb24e1df2887ad0c99bfaf9e92e2e5a	k__Bacteria	p__Firmicutes	c__Clostridia	o__Clostridiales	f__Ruminococcaceae	g__Faecalibacterium	s__prausnitzii
8d2c1cb39d363e30ab2faeab26ece851	k__Bacteria	p__Firmicutes	c__Clostridia	o__Clostridiales	f__Ruminococcaceae	g__Faecalibacterium	s__prausnitzii
564583adde387fb74a2e86a1ecd296ce	k__Bacteria	p__Firmicutes	c__Clostridia	o__Clostridiales	f__Ruminococcaceae	g__Faecalibacterium	s__prausnitzii
f3551161dcb8d02fa975659537b3b9e4	k__Bacteria	p__Firmicutes	c__Clostridia	o__Clostridiales	f__Ruminococcaceae	g__Faecalibacterium	s__prausnitzii
dd943b9f8e7941266d634d8552782829	k__Bacteria	p__Firmicutes	c__Clostridia	o__Clostridiales	f__Ruminococcaceae	g__Faecalibacterium	s__prausnitzii
bed215c132cb061dae3394d242277fbe	k__Bacteria	p__Firmicutes	c__Clostridia	o__Clostridiales	f__Ruminococcaceae	g__Faecalibacterium	s__prausnitzii
35ef632ba336727e625a68734aa0474d	k__Bacteria	p__Firmicutes	c__Clostridia	o__Clostridiales	f__Ruminococcaceae	g__Faecalibacterium	s__prausnitzii
c54278cea0c9cbe5aa9a9e7db04a09ac	k__Bacteria	p__Firmicutes	c__Clostridia	o__Clostridiales	f__Ruminococcaceae	g__Faecalibacterium	s__prausnitzii
a9d08a1153587d1df58d96bd43e1f9d5	k__Bacteria	p__Firmicutes	c__Clostridia	o__Clostridiales	f__Ruminococcaceae	g__Faecalibacterium	s__prausnitzii
a0231f8ac5ef53319bed2ce842fa50b1	k__Bacteria	p__Firmicutes	c__Clostridia	o__Clostridiales	f__Ruminococcaceae	g__Faecalibacterium	s__prausnitzii
166df0355ace38ef69bf86c82d23b379	k__Bacteria	p__Firmicutes	c__Clostridia	o__Clostridiales	f__Ruminococcaceae	g__Faecalibacterium	s__prausnitzii
ed38bb15243b1d88c026c75dead70300	k__Bacteria	p__Firmicutes	c__Clostridia	o__Clostridiales	f__Ruminococcaceae	g__Faecalibacterium	s__prausnitzii
0b1c42d791cbccfe57b8b01ccd52738f	k__Bacteria	p__Firmicutes	c__Clostridia	o__Clostridiales	f__Ruminococcaceae	g__Faecalibacterium	s__prausnitzii
c94af852ae298c9cc1b864494fff2dbd	k__Bacteria	p__Firmicutes	c__Clostridia	o__Clostridiales	f__Ruminococcaceae	g__Faecalibacterium	s__prausnitzii
0f78281207456fa6079450cfcc1adde4	k__Bacteria	p__Firmicutes	c__Clostridia	o__Clostridiales	f__Ruminococcaceae	g__Faecalibacterium	s__prausnitzii
8cf77b452097e98ea1b2c6a81128cbca	k__Bacteria	p__Firmicutes	c__Clostridia	o__Clostridiales	f__Ruminococcaceae	g__Faecalibacterium	s__prausnitzii
56d67ad1a0eede649c02967ad171c9fe	k__Bacteria	p__Firmicutes	c__Clostridia	o__Clostridiales	f__Ruminococcaceae	g__Faecalibacterium	s__prausnitzii
b050d80607d01a841caaccaf5faba7db	k__Bacteria	p__Firmicutes	c__Clostridia	o__Clostridiales	f__Ruminococcaceae	g__Faecalibacterium	s__prausnitzii
cec8010963a73816ec81e36480690926	k__Bacteria	p__Firmicutes	c__Clostridia	o__Clostridiales	f__Ruminococcaceae	g__Faecalibacterium	s__prausnitzii
9a8e1d0771d2787f55542eef51a39a39	k__Bacteria	p__Firmicutes	c__Clostridia	o__Clostridiales	f__Ruminococcaceae	g__Faecalibacterium	s__prausnitzii
e142033de1770ed42e59f49ea341674e	k__Bacteria	p__Firmicutes	c__Clostridia	o__Clostridiales	f__Ruminococcaceae	g__Faecalibacterium	s__prausnitzii
47851dd67b7c5ca39d3974bce1921535	k__Bacteria	p__Firmicutes	c__Clostridia	o__Clostridiales	f__Ruminococcaceae	g__Faecalibacterium	s__prausnitzii
1f9ddc3ae4f98bd030c118a1b378a880	k__Bacteria	p__Firmicutes	c__Clostridia	o__Clostridiales	f__Ruminococcaceae	g__Faecalibacterium	s__prausnitzii
2a4cd0fad5addb84621ea22b32f2d526	k__Bacteria	p__Firmicutes	c__Clostridia	o__Clostridiales	f__Ruminococcaceae	g__Faecalibacterium	s__prausnitzii
c214b47d3cd0c5d77ed23b463b8618c1	k__Bacteria	p__Firmicutes	c__Clostridia	o__Clostridiales	f__Ruminococcaceae	g__Faecalibacterium	s__prausnitzii
adb3f0be22456ed8e12591d8002a6015	k__Bacteria	p__Firmicutes	c__Clostridia	o__Clostridiales	f__Ruminococcaceae	g__Faecalibacterium	s__prausnitzii
7a63a23fa7ee742f539e43b529e44999	k__Bacteria	p__Firmicutes	c__Clostridia	o__Clostridiales	f__Ruminococcaceae	g__Faecalibacterium	s__prausnitzii
76709b1529f507820405ca319359aad7	k__Bacteria	p__Firmicutes	c__Clostridia	o__Clostridiales	f__Ruminococcaceae	g__Faecalibacterium	s__prausnitzii
1bd848d311588893922ef0ee4146251f	k__Bacteria	p__Firmicutes	c__Clostridia	o__Clostridiales	f__Ruminococcaceae	g__Subdoligranulum	s__variabile
c9b87c55bd8be071adc12344a8a807a0	k__Bacteria	p__Firmicutes	c__Clostridia	o__Clostridiales	f__Ruminococcaceae	NA	NA
6b6a870502ccb54411bf8e7c10236e22	k__Bacteria	p__Firmicutes	c__Clostridia	o__Clostridiales	f__Ruminococcaceae	NA	NA
a433f8283c234ed2f9a97cf5fff8ed81	k__Bacteria	p__Firmicutes	c__Clostridia	o__Clostridiales	f__Ruminococcaceae	NA	NA
471f4e5ba2e40d862d3beff64898d3d4	k__Bacteria	p__Firmicutes	c__Clostridia	o__Clostridiales	f__Ruminococcaceae	NA	NA
2ac5760994753379ea7f58d2cb177e4c	k__Bacteria	p__Firmicutes	c__Clostridia	o__Clostridiales	f__Ruminococcaceae	NA	NA
80eb69fab454c317ff776c5b152531b0	k__Bacteria	p__Firmicutes	c__Clostridia	o__Clostridiales	f__Ruminococcaceae	NA	NA
f94ccd241f2b275e15c9b14fa45c8329	k__Bacteria	p__Firmicutes	c__Clostridia	o__Clostridiales	f__Ruminococcaceae	NA	NA
0058b0e4d886a49c4a757dc2606821ea	k__Bacteria	p__Firmicutes	c__Clostridia	o__Clostridiales	f__Ruminococcaceae	NA	NA
659ad1eaf9fedcf781f859cb1596a519	k__Bacteria	p__Firmicutes	c__Clostridia	o__Clostridiales	f__Ruminococcaceae	NA	NA
06465d44e7d01d9d459b78c37b1c4e93	k__Bacteria	p__Firmicutes	c__Clostridia	o__Clostridiales	f__Ruminococcaceae	g__Gemmiger	s__formicilis
712370b47095a25468ec0f7724c59535	k__Bacteria	p__Firmicutes	c__Clostridia	o__Clostridiales	f__Ruminococcaceae	g__Gemmiger	s__formicilis
d65ab04ae186a3c6b1d94e34bcb9840b	k__Bacteria	p__Firmicutes	c__Clostridia	o__Clostridiales	f__Ruminococcaceae	g__Gemmiger	s__formicilis
e7e9d8b75f7dc74f24661caaed6dacfc	k__Bacteria	p__Firmicutes	c__Clostridia	o__Clostridiales	f__Ruminococcaceae	g__Gemmiger	s__formicilis
75e1b4b214617b7fd055262e0d681116	k__Bacteria	p__Firmicutes	c__Clostridia	o__Clostridiales	f__Ruminococcaceae	g__Gemmiger	s__formicilis
318e5c1138ff0c682ddc6b92e82199a7	k__Bacteria	p__Firmicutes	c__Clostridia	o__Clostridiales	f__Ruminococcaceae	g__Gemmiger	s__formicilis
35e85422dbb4a9892628f2d45d2289b9	k__Bacteria	p__Firmicutes	c__Clostridia	o__Clostridiales	f__Ruminococcaceae	g__Gemmiger	s__formicilis
640ccea1c684beded3316f44364ecdc4	k__Bacteria	p__Firmicutes	c__Clostridia	o__Clostridiales	f__Ruminococcaceae	g__Gemmiger	s__formicilis
9c96057cf27752c54d7218eba1ce675a	k__Bacteria	p__Firmicutes	c__Clostridia	o__Clostridiales	f__Ruminococcaceae	g__Gemmiger	s__formicilis
d7c26d191513eced407b0cade7ad8ed0	k__Bacteria	p__Firmicutes	c__Clostridia	o__Clostridiales	f__Ruminococcaceae	g__Gemmiger	s__formicilis
1c8259c2f56123e0110935f2e969c132	k__Bacteria	p__Firmicutes	c__Clostridia	o__Clostridiales	f__Ruminococcaceae	g__Gemmiger	s__formicilis
5163248cd8ecf0ddc6554fa77feaa248	k__Bacteria	p__Firmicutes	c__Clostridia	o__Clostridiales	f__Ruminococcaceae	g__Gemmiger	s__formicilis
6fb617f9d43a7c401faf2bf47704f3cb	k__Bacteria	p__Firmicutes	c__Clostridia	o__Clostridiales	f__Ruminococcaceae	g__Gemmiger	s__formicilis
f7c08b0d8e574f7c089b95e0e4344d5e	k__Bacteria	p__Firmicutes	c__Clostridia	o__Clostridiales	f__Ruminococcaceae	g__Gemmiger	s__formicilis
153ac74b9e5037084e8cf98adc67dac2	k__Bacteria	p__Firmicutes	c__Clostridia	o__Clostridiales	f__Ruminococcaceae	g__Gemmiger	s__formicilis
e9b41833ae4f8442b1495b78b4570aa8	k__Bacteria	p__Firmicutes	c__Clostridia	o__Clostridiales	f__Ruminococcaceae	g__Gemmiger	s__formicilis
a83d7e47b2c76b2e79272fcaf3e9e9bb	k__Bacteria	p__Firmicutes	c__Clostridia	o__Clostridiales	f__Ruminococcaceae	g__Gemmiger	s__formicilis
3b4dd779f6407382d46e65c0c30bb7f8	k__Bacteria	p__Firmicutes	c__Clostridia	o__Clostridiales	f__Ruminococcaceae	g__Gemmiger	s__formicilis
92630d9bf553a3b9dc5739ce1c84959b	k__Bacteria	p__Firmicutes	c__Clostridia	o__Clostridiales	f__Ruminococcaceae	g__Gemmiger	s__formicilis
7b6835a99a1daf89f616dc68fe5066a3	k__Bacteria	p__Firmicutes	c__Clostridia	o__Clostridiales	f__Ruminococcaceae	g__Gemmiger	s__formicilis
450aaa11f307d6f6781653ea58184dc7	k__Bacteria	p__Firmicutes	c__Clostridia	o__Clostridiales	f__Ruminococcaceae	g__Gemmiger	s__formicilis
168e1e8864d168558e1702ba868a6344	k__Bacteria	p__Firmicutes	c__Clostridia	o__Clostridiales	f__Ruminococcaceae	g__Gemmiger	s__formicilis
c92a0b0eb2cf13d1f51768630a3656db	k__Bacteria	p__Firmicutes	c__Clostridia	o__Clostridiales	f__Ruminococcaceae	g__Gemmiger	s__formicilis
82ddcbf7ad5f7a9cdda2ed8472fa254a	k__Bacteria	p__Firmicutes	c__Clostridia	o__Clostridiales	f__Ruminococcaceae	g__Gemmiger	s__formicilis
feec3c71e09b3b4af56c1dacb00b7f6b	k__Bacteria	p__Firmicutes	c__Clostridia	o__Clostridiales	f__Ruminococcaceae	g__Gemmiger	s__formicilis
6034635cfb7fa05ae02b05f7031a9f13	k__Bacteria	p__Firmicutes	c__Clostridia	o__Clostridiales	f__Ruminococcaceae	g__Gemmiger	s__formicilis
cceb3b9a3334d98685798a5b9c69d262	k__Bacteria	p__Firmicutes	c__Clostridia	o__Clostridiales	f__Ruminococcaceae	g__Gemmiger	s__formicilis
a5f3261cb31cdd2d09d3d637971b41ba	k__Bacteria	p__Firmicutes	c__Clostridia	o__Clostridiales	f__Ruminococcaceae	g__Gemmiger	s__formicilis
ec1dc0fe3bb3e1cf9c416deb3fd42b13	k__Bacteria	p__Firmicutes	c__Clostridia	o__Clostridiales	f__Ruminococcaceae	NA	NA
7c2e105d0ac26678fa2efed139e1bb52	k__Bacteria	p__Firmicutes	c__Clostridia	o__Clostridiales	f__Ruminococcaceae	g__Faecalibacterium	s__prausnitzii
9bed1774160c666aee9f5a911d63276d	k__Bacteria	p__Firmicutes	c__Clostridia	o__Clostridiales	f__Ruminococcaceae	g__Faecalibacterium	s__prausnitzii
1fd5bc94d435c37737f0d0d0f8ab2feb	k__Bacteria	p__Firmicutes	c__Clostridia	o__Clostridiales	f__Ruminococcaceae	g__Faecalibacterium	s__prausnitzii
410b0cb3508b6ea4ef33d9f2cfa34d7e	k__Bacteria	p__Firmicutes	c__Clostridia	o__Clostridiales	f__Ruminococcaceae	g__Faecalibacterium	s__prausnitzii
3e1f0a5b4f0c2e1ae51a17f597536337	k__Bacteria	p__Firmicutes	c__Clostridia	o__Clostridiales	f__Ruminococcaceae	g__Faecalibacterium	s__prausnitzii
12d1b26de0d44ae8caae2b89055dd542	k__Bacteria	p__Firmicutes	c__Clostridia	o__Clostridiales	f__Ruminococcaceae	g__Faecalibacterium	s__prausnitzii
2b01ecb881da4386fe05f22492b4952f	k__Bacteria	p__Firmicutes	c__Clostridia	o__Clostridiales	f__Ruminococcaceae	g__Faecalibacterium	s__prausnitzii
e7691434caa55630eb160a812d81f6e3	k__Bacteria	p__Firmicutes	c__Clostridia	o__Clostridiales	f__Ruminococcaceae	g__Faecalibacterium	s__prausnitzii
68e9bad8d152199db00c1068d162a0cf	k__Bacteria	p__Firmicutes	c__Clostridia	o__Clostridiales	f__Ruminococcaceae	g__Faecalibacterium	s__prausnitzii
690c657e0471de4e89e49206d8ba60cd	k__Bacteria	p__Firmicutes	c__Clostridia	o__Clostridiales	f__Ruminococcaceae	g__Faecalibacterium	s__prausnitzii
3e1da56520377aa029a8fa565ac08a43	k__Bacteria	p__Firmicutes	c__Clostridia	o__Clostridiales	f__Ruminococcaceae	g__Faecalibacterium	s__prausnitzii
b23cc7274efd3ec2ede74a81c0b05d4a	k__Bacteria	p__Firmicutes	c__Clostridia	o__Clostridiales	f__Ruminococcaceae	g__Faecalibacterium	s__prausnitzii
159773cedc61c8863c45811a5641d18c	k__Bacteria	p__Firmicutes	c__Clostridia	o__Clostridiales	f__Ruminococcaceae	g__Faecalibacterium	s__prausnitzii
5eb49fbe17b0fe84e9cf301caa556cdf	k__Bacteria	p__Firmicutes	c__Clostridia	o__Clostridiales	f__Ruminococcaceae	g__Faecalibacterium	s__prausnitzii
8ad89866debcebcafaa019fc4485f467	k__Bacteria	p__Firmicutes	c__Clostridia	o__Clostridiales	f__Ruminococcaceae	g__Faecalibacterium	s__prausnitzii
dafc714604db7dceedf739c1064be29b	k__Bacteria	p__Firmicutes	c__Clostridia	o__Clostridiales	f__Ruminococcaceae	g__Faecalibacterium	s__prausnitzii
033579f8fe99bb1531c2180ab7a3f62b	k__Bacteria	p__Firmicutes	c__Clostridia	o__Clostridiales	f__Ruminococcaceae	g__Faecalibacterium	s__prausnitzii
0636a437a78bad2d01fdb32ef3209c18	k__Bacteria	p__Firmicutes	c__Clostridia	o__Clostridiales	f__Ruminococcaceae	NA	NA
f3e166d6cf0de75f80b0d7181b9d0b7a	k__Bacteria	p__Firmicutes	c__Clostridia	o__Clostridiales	f__Ruminococcaceae	NA	NA
94dfcb566b329c52a0561ecbb6bcaa56	k__Bacteria	p__Firmicutes	c__Clostridia	o__Clostridiales	f__Ruminococcaceae	NA	NA
cd28f7b989d7c359777948f24b5b94e1	k__Bacteria	p__Firmicutes	c__Clostridia	o__Clostridiales	f__Ruminococcaceae	NA	NA
3ed4611ce5d0232a8e9cbce841bdc3c1	k__Bacteria	p__Firmicutes	c__Clostridia	o__Clostridiales	f__Ruminococcaceae	g__Ruminococcus	NA
e759743e9f3ef0e8a3ebb60718916915	k__Bacteria	p__Firmicutes	c__Clostridia	o__Clostridiales	f__Ruminococcaceae	NA	NA
dd9d4c4b3a3d17b32437942ab8e01555	k__Bacteria	p__Firmicutes	c__Clostridia	o__Clostridiales	f__Ruminococcaceae	NA	NA
de883101b93fe02a7d1777bc6463ea32	k__Bacteria	p__Firmicutes	c__Clostridia	o__Clostridiales	NA	NA	NA
899ac0e4a8e089cc29077dfe8810939a	k__Bacteria	p__Firmicutes	c__Clostridia	o__Clostridiales	f__Lachnospiraceae	g__Clostridium	s__colinum
a56dad0ba0eb8df8c13e9deee13b91d7	k__Bacteria	p__Firmicutes	c__Clostridia	o__Clostridiales	f__Lachnospiraceae	g__Clostridium	s__colinum
a174da9536cb284cecd1f28f4cc95eb4	k__Bacteria	p__Firmicutes	c__Clostridia	o__Clostridiales	f__Lachnospiraceae	g__Clostridium	s__colinum
4aebff9f7de7beb5a7cee5d568d76826	k__Bacteria	p__Firmicutes	c__Clostridia	o__Clostridiales	f__Lachnospiraceae	g__Clostridium	s__colinum
7670fc979500a5eaf15b89cfbdd2e15e	k__Bacteria	p__Firmicutes	c__Clostridia	o__Clostridiales	f__Lachnospiraceae	g__Clostridium	s__colinum
eb7047fd5b38077aac28963c399bd962	k__Bacteria	p__Firmicutes	c__Clostridia	o__Clostridiales	NA	NA	NA
306122d0f09e8bfaaacb3d875b3ecb9c	k__Bacteria	p__Firmicutes	c__Clostridia	o__Clostridiales	NA	NA	NA
00df73f4b92d8cdace985b9f5c6bb177	k__Bacteria	p__Firmicutes	c__Clostridia	o__Clostridiales	NA	NA	NA
26d8c809c20278023967485061bafd92	k__Bacteria	p__Firmicutes	c__Clostridia	o__Clostridiales	NA	NA	NA
a7dda173d7eb176da8f3bf47b5b29108	k__Bacteria	p__Firmicutes	c__Clostridia	o__Clostridiales	NA	NA	NA
1065e9146d8b8a10ccb612aabc6ec2fa	k__Bacteria	p__Firmicutes	c__Clostridia	o__Clostridiales	f__Lachnospiraceae	g__Epulopiscium	NA
131300de4aa906865da7da178a8f276e	k__Bacteria	p__Firmicutes	c__Clostridia	o__Clostridiales	f__Lachnospiraceae	g__Coprococcus	NA
d6a8da5e40742e69a254c7e3ff53f387	k__Bacteria	p__Firmicutes	c__Clostridia	o__Clostridiales	f__Lachnospiraceae	g__Coprococcus	NA
a11fc80e9a97834ce90515ea8da7e5c5	k__Bacteria	p__Firmicutes	c__Clostridia	o__Clostridiales	f__Lachnospiraceae	g__Coprococcus	NA
9409ea4f24ad419d75958d44edb64e92	k__Bacteria	p__Firmicutes	c__Clostridia	o__Clostridiales	f__Lachnospiraceae	g__Coprococcus	NA
808ec68d7cd74269b0ccfde9253e610b	k__Bacteria	p__Firmicutes	c__Clostridia	o__Clostridiales	f__Lachnospiraceae	g__Coprococcus	NA
5176398b8589f73193dec44dbba474dc	k__Bacteria	p__Firmicutes	c__Clostridia	o__Clostridiales	f__Lachnospiraceae	g__Coprococcus	NA
9a9030381c9239a0d653f519d9bc1f96	k__Bacteria	p__Firmicutes	c__Clostridia	o__Clostridiales	f__Lachnospiraceae	g__Coprococcus	NA
0d37e7df709f44eb53494873a0d53390	k__Bacteria	p__Firmicutes	c__Clostridia	o__Clostridiales	f__Lachnospiraceae	g__Coprococcus	NA
199f7779d7cbf28382c5eec238cfc65c	k__Bacteria	p__Firmicutes	c__Clostridia	o__Clostridiales	f__Lachnospiraceae	g__Coprococcus	NA
4b7306b100cc2b0926b062aed7de78dd	k__Bacteria	p__Firmicutes	c__Clostridia	o__Clostridiales	f__Lachnospiraceae	g__Coprococcus	NA
bde17cf4409aa31a8a03d156c1d5ee52	k__Bacteria	p__Firmicutes	c__Clostridia	o__Clostridiales	f__Lachnospiraceae	g__Coprococcus	NA
aff9235f50b48a442239922a59d68a82	k__Bacteria	p__Firmicutes	c__Clostridia	o__Clostridiales	f__Lachnospiraceae	g__Coprococcus	NA
257e40da809017dd89aaac818bcdfb89	k__Bacteria	p__Firmicutes	c__Clostridia	o__Clostridiales	f__Lachnospiraceae	g__Coprococcus	NA
45b529e8b417d99b0885b980f55ed56d	k__Bacteria	p__Firmicutes	c__Clostridia	o__Clostridiales	f__Lachnospiraceae	g__Coprococcus	NA
674a2ddff6e18a49be43fcbbbc3c67ff	k__Bacteria	p__Firmicutes	c__Clostridia	o__Clostridiales	f__Lachnospiraceae	g__Coprococcus	NA
9dd2c5b2f57b888898e835df55767336	k__Bacteria	p__Firmicutes	c__Clostridia	o__Clostridiales	f__Lachnospiraceae	g__Coprococcus	NA
a346a0b244e054b7919a98a6948a5596	k__Bacteria	p__Firmicutes	c__Clostridia	o__Clostridiales	f__Lachnospiraceae	g__Coprococcus	NA
4e0c0ac1dbc79f906a6244ced29da66a	k__Bacteria	p__Firmicutes	c__Clostridia	o__Clostridiales	f__Lachnospiraceae	g__Coprococcus	NA
a21d34cced40e3c5b246998a6e363dfd	k__Bacteria	p__Firmicutes	c__Clostridia	o__Clostridiales	f__Lachnospiraceae	g__Coprococcus	NA
9669ff9d12e30ee73e9323509e5a9d41	k__Bacteria	p__Firmicutes	c__Clostridia	o__Clostridiales	f__Lachnospiraceae	g__Coprococcus	NA
f33be30f84ba38fd04c07a407ae53f38	k__Bacteria	p__Firmicutes	c__Clostridia	o__Clostridiales	f__Lachnospiraceae	g__Coprococcus	NA
304e2eabb4f32b68dd68c8dc815f5bee	k__Bacteria	p__Firmicutes	c__Clostridia	o__Clostridiales	f__Lachnospiraceae	g__Coprococcus	NA
74ac85aefc8474990da1d79f4650adb7	k__Bacteria	p__Firmicutes	c__Clostridia	o__Clostridiales	f__Lachnospiraceae	g__Coprococcus	NA
6ab5bdc2d56833b0d67a9c504972ef80	k__Bacteria	p__Firmicutes	c__Clostridia	o__Clostridiales	f__Lachnospiraceae	g__Coprococcus	NA
a751565570b40f5a299f647738364556	k__Bacteria	p__Firmicutes	c__Clostridia	o__Clostridiales	f__Lachnospiraceae	g__Coprococcus	NA
fe888a52b77d26f79a4053791767fb3a	k__Bacteria	p__Firmicutes	c__Clostridia	o__Clostridiales	f__Lachnospiraceae	g__Coprococcus	NA
ea55d35c8343ae22b4aeec6b772fd76f	k__Bacteria	p__Firmicutes	c__Clostridia	o__Clostridiales	f__Lachnospiraceae	g__Coprococcus	NA
4ece82acaad2742e7a04e5448990b204	k__Bacteria	p__Firmicutes	c__Clostridia	o__Clostridiales	f__Lachnospiraceae	g__Coprococcus	NA
7108925277facdcc120fbc8b4387a1a8	k__Bacteria	p__Firmicutes	c__Clostridia	o__Clostridiales	f__Lachnospiraceae	g__Coprococcus	NA
14c7b854384faa443c875608d4a62c6c	k__Bacteria	p__Firmicutes	c__Clostridia	o__Clostridiales	f__Lachnospiraceae	g__Coprococcus	NA
8903e6a62d78426ed0efdebb597308e4	k__Bacteria	p__Firmicutes	c__Clostridia	o__Clostridiales	f__Lachnospiraceae	g__Coprococcus	NA
74e4048dd7298fc695390310ef787349	k__Bacteria	p__Firmicutes	c__Clostridia	o__Clostridiales	f__Lachnospiraceae	g__Coprococcus	NA
3da9db1e82505ce02c009b7cfbdf0810	k__Bacteria	p__Firmicutes	c__Clostridia	o__Clostridiales	f__Lachnospiraceae	g__Coprococcus	NA
e59c3cdb28d123cdb6592fb5b92e2712	k__Bacteria	p__Firmicutes	c__Clostridia	o__Clostridiales	f__Lachnospiraceae	g__Coprococcus	NA
1909ebaf9a20fa95f7c5c6b169ef3f9f	k__Bacteria	p__Firmicutes	c__Clostridia	o__Clostridiales	f__Lachnospiraceae	g__Coprococcus	NA
0457e10eda67fa741910225ea2fb1364	k__Bacteria	p__Firmicutes	c__Clostridia	o__Clostridiales	f__Lachnospiraceae	g__Coprococcus	NA
530c68c97cd112b6622d79f30d7b6c19	k__Bacteria	p__Firmicutes	c__Clostridia	o__Clostridiales	f__Lachnospiraceae	g__Coprococcus	NA
73f7de1e0fe5c60f431c283bb96bcdf6	k__Bacteria	p__Firmicutes	c__Clostridia	o__Clostridiales	f__Lachnospiraceae	g__Coprococcus	NA
a3903d6602cec90056e395bffc586992	k__Bacteria	p__Firmicutes	c__Clostridia	o__Clostridiales	f__Lachnospiraceae	g__Coprococcus	NA
c46de3319a9f7b4e998246537788d580	k__Bacteria	p__Firmicutes	c__Clostridia	o__Clostridiales	f__Lachnospiraceae	g__Coprococcus	NA
3ceb7ef64a074915fab0f6f8b7aeeafd	k__Bacteria	p__Firmicutes	c__Clostridia	o__Clostridiales	f__Lachnospiraceae	g__Coprococcus	NA
8176b98a688fea07a943693b6a57caab	k__Bacteria	p__Firmicutes	c__Clostridia	o__Clostridiales	f__Lachnospiraceae	g__Coprococcus	NA
d4d61e265ae368ac2bfa32958db6ee0e	k__Bacteria	p__Firmicutes	c__Clostridia	o__Clostridiales	f__Lachnospiraceae	g__Coprococcus	NA
126be29926c07db66050c7846659ef1e	k__Bacteria	p__Firmicutes	c__Clostridia	o__Clostridiales	f__Lachnospiraceae	g__Coprococcus	NA
ebd8777e7a6072f112b417cc3bc646d4	k__Bacteria	p__Firmicutes	c__Clostridia	o__Clostridiales	f__Lachnospiraceae	g__Coprococcus	NA
c103817834e5f8a934b29209d5876c4e	k__Bacteria	p__Firmicutes	c__Clostridia	o__Clostridiales	f__Lachnospiraceae	g__Coprococcus	NA
02e8b7ba85cf137283b2036e1dbaff5e	k__Bacteria	p__Firmicutes	c__Clostridia	o__Clostridiales	f__Lachnospiraceae	g__Coprococcus	NA
4796ed06b423c9b7b932aedbdbdc07d5	k__Bacteria	p__Firmicutes	c__Clostridia	o__Clostridiales	f__Lachnospiraceae	g__Coprococcus	NA
9ab5a68704061c3d7a55f6538517d591	k__Bacteria	p__Firmicutes	c__Clostridia	o__Clostridiales	f__Lachnospiraceae	g__Coprococcus	NA
dc657a9a818cc622196b5065ee8e54eb	k__Bacteria	p__Firmicutes	c__Clostridia	o__Clostridiales	f__Lachnospiraceae	g__Coprococcus	NA
fdd0fb7215f97443c99a2732fecc0394	k__Bacteria	p__Firmicutes	c__Clostridia	o__Clostridiales	f__Lachnospiraceae	g__Coprococcus	NA
638be1c06810ea21ede639ca0e0caf8c	k__Bacteria	p__Firmicutes	c__Clostridia	o__Clostridiales	f__Lachnospiraceae	g__Coprococcus	NA
285d51b301562072e9363a8af28f610a	k__Bacteria	p__Firmicutes	c__Clostridia	o__Clostridiales	f__Lachnospiraceae	g__Coprococcus	NA
44ce420f6c77320091f1db8fe7720a5e	k__Bacteria	p__Firmicutes	c__Clostridia	o__Clostridiales	f__Lachnospiraceae	g__Coprococcus	NA
d399ef421a91784bc475c2d305043f8c	k__Bacteria	p__Firmicutes	c__Clostridia	o__Clostridiales	f__Lachnospiraceae	g__Coprococcus	NA
f4a73ecdfc7b0521df6e023e7d489185	k__Bacteria	p__Firmicutes	c__Clostridia	o__Clostridiales	f__Lachnospiraceae	g__Coprococcus	NA
a0649a2c8f88a7735743881ffcc8815b	k__Bacteria	p__Firmicutes	c__Clostridia	o__Clostridiales	f__Lachnospiraceae	g__Coprococcus	NA
e5ba47ee7ecfacae5b4fde38c1b33efd	k__Bacteria	p__Firmicutes	c__Clostridia	o__Clostridiales	f__Lachnospiraceae	g__Coprococcus	NA
c1251b0f9d473d2f7ed816b1cf216cc8	k__Bacteria	p__Firmicutes	c__Clostridia	o__Clostridiales	f__Lachnospiraceae	g__Coprococcus	NA
e6d68e06e83263a76a035c47bf6548b5	k__Bacteria	p__Firmicutes	c__Clostridia	o__Clostridiales	f__Lachnospiraceae	g__Coprococcus	NA
0126cfbc6d401e6370bdec36962d7ee3	k__Bacteria	p__Firmicutes	c__Clostridia	o__Clostridiales	f__Lachnospiraceae	g__Coprococcus	NA
922b73d5c83562f2586702d5532ed883	k__Bacteria	p__Firmicutes	c__Clostridia	o__Clostridiales	f__Lachnospiraceae	g__Coprococcus	NA
5f696db4a32cc8d4298d898afc1d80a4	k__Bacteria	p__Firmicutes	c__Clostridia	o__Clostridiales	f__Lachnospiraceae	g__Coprococcus	NA
a3c32ba3d5d03f57c2cae46842a04759	k__Bacteria	p__Firmicutes	c__Clostridia	o__Clostridiales	f__Lachnospiraceae	g__Coprococcus	NA
ad1b2cd0a9c9b41eb32506c47c6e6071	k__Bacteria	p__Firmicutes	c__Clostridia	o__Clostridiales	f__Lachnospiraceae	g__Coprococcus	NA
acfa9076eb15085b4a958f971d2ba70a	k__Bacteria	p__Firmicutes	c__Clostridia	o__Clostridiales	f__Lachnospiraceae	g__Coprococcus	NA
1822516ba97c047949efc2d381508316	k__Bacteria	p__Firmicutes	c__Clostridia	o__Clostridiales	f__Lachnospiraceae	g__Coprococcus	NA
b32ea87d2188875719a9df8c47ec719b	k__Bacteria	p__Firmicutes	c__Clostridia	o__Clostridiales	f__Lachnospiraceae	g__Coprococcus	NA
0d2d547db4c311cbf02c67e0d72d1f8d	k__Bacteria	p__Firmicutes	c__Clostridia	o__Clostridiales	f__Lachnospiraceae	g__Coprococcus	NA
41b61f6f9f6158fcb840eee306a57ba9	k__Bacteria	p__Firmicutes	c__Clostridia	o__Clostridiales	f__Lachnospiraceae	g__Coprococcus	NA
84c48ad13ddf19d594ec4cc3261266f2	k__Bacteria	p__Firmicutes	c__Clostridia	o__Clostridiales	f__Lachnospiraceae	g__Coprococcus	NA
d628f6917d9fab81e0783d94e4779200	k__Bacteria	p__Firmicutes	c__Clostridia	o__Clostridiales	f__Lachnospiraceae	g__Coprococcus	NA
d9afbffba5f142d838f43f231110a21a	k__Bacteria	p__Firmicutes	c__Clostridia	o__Clostridiales	f__Lachnospiraceae	g__Coprococcus	NA
e3a6fdc4d0a1f6dd5f0b04fd9e6b69c4	k__Bacteria	p__Firmicutes	c__Clostridia	o__Clostridiales	f__Lachnospiraceae	g__Coprococcus	NA
39ab035c03963f88743895dc93516220	k__Bacteria	p__Firmicutes	c__Clostridia	o__Clostridiales	f__Lachnospiraceae	g__Coprococcus	NA
2ed4d6516c1ac563766c4a89d313e7aa	k__Bacteria	p__Firmicutes	c__Clostridia	o__Clostridiales	f__Lachnospiraceae	g__Coprococcus	NA
4e10a966d501551970fa67c8f9bc7c01	k__Bacteria	p__Firmicutes	c__Clostridia	o__Clostridiales	f__Lachnospiraceae	g__Coprococcus	NA
34b975ee1a4a85efb9641115881b6892	k__Bacteria	p__Firmicutes	c__Clostridia	o__Clostridiales	f__Lachnospiraceae	g__Coprococcus	NA
b73ba803f5f35dd25a2dcf28a3f89a40	k__Bacteria	p__Firmicutes	c__Clostridia	o__Clostridiales	f__Lachnospiraceae	g__Coprococcus	NA
3351422ced96d8a5cc3e2ae2b9d61b41	k__Bacteria	p__Firmicutes	c__Clostridia	o__Clostridiales	f__Lachnospiraceae	g__Coprococcus	NA
d58b391efae35c2d1f57cefc3bad41d3	k__Bacteria	p__Firmicutes	c__Clostridia	o__Clostridiales	f__Lachnospiraceae	g__Coprococcus	NA
436b3d75602fbf2990fe09441ca4f748	k__Bacteria	p__Firmicutes	c__Clostridia	o__Clostridiales	f__Lachnospiraceae	g__Coprococcus	NA
b180f8221f1c7ba364862e428586291d	k__Bacteria	p__Firmicutes	c__Clostridia	o__Clostridiales	f__Lachnospiraceae	g__Coprococcus	NA
d876d3f7cf1ad4ef81b9d4f5ffa37f6a	k__Bacteria	p__Firmicutes	c__Clostridia	o__Clostridiales	f__Lachnospiraceae	g__Coprococcus	NA
dcee212c850ad397d3cfe331657e46c2	k__Bacteria	p__Firmicutes	c__Clostridia	o__Clostridiales	f__Lachnospiraceae	g__Coprococcus	NA
5f08adc360cc3d3514bb7349938553fc	k__Bacteria	p__Firmicutes	c__Clostridia	o__Clostridiales	f__Lachnospiraceae	g__Coprococcus	NA
7f7244024b9b88ac09fb603bcfe88c66	k__Bacteria	p__Firmicutes	c__Clostridia	o__Clostridiales	f__Lachnospiraceae	g__Coprococcus	NA
a2546397b1a21976a280b55a0567c2b4	k__Bacteria	p__Firmicutes	c__Clostridia	o__Clostridiales	f__Lachnospiraceae	g__Coprococcus	NA
18a06adb456b86d22bb3829c83cbf796	k__Bacteria	p__Firmicutes	c__Clostridia	o__Clostridiales	f__Lachnospiraceae	g__Coprococcus	NA
1558af168a7d4f2576245661f1f8cfde	k__Bacteria	p__Firmicutes	c__Clostridia	o__Clostridiales	f__Lachnospiraceae	g__Coprococcus	NA
ea5c1f9ee0a08b9701f2cf5d1a524f18	k__Bacteria	p__Firmicutes	c__Clostridia	o__Clostridiales	f__Lachnospiraceae	g__Coprococcus	NA
57619f2874f5b6686f3291f57c40b00b	k__Bacteria	p__Firmicutes	c__Clostridia	o__Clostridiales	f__Lachnospiraceae	g__Coprococcus	NA
7bc15c4c1b372555538d4a187dacfa7c	k__Bacteria	p__Firmicutes	c__Clostridia	o__Clostridiales	f__Lachnospiraceae	g__Coprococcus	NA
798f3dc38092827ad52bc43bc67887f6	k__Bacteria	p__Firmicutes	c__Clostridia	o__Clostridiales	f__Lachnospiraceae	g__Coprococcus	NA
d8e73b970ff74c9941d4bbbfc8beb46b	k__Bacteria	p__Firmicutes	c__Clostridia	o__Clostridiales	f__Lachnospiraceae	g__Coprococcus	NA
e908863b2ada5b34a5fb076175c2e27d	k__Bacteria	p__Firmicutes	c__Clostridia	o__Clostridiales	f__Lachnospiraceae	g__Coprococcus	NA
07f599b1db4bc792ba5276cf7e268b6a	k__Bacteria	p__Firmicutes	c__Clostridia	o__Clostridiales	f__Lachnospiraceae	g__Coprococcus	NA
f01bcd51c480a0cbd8aa7e18db2a853a	k__Bacteria	p__Firmicutes	c__Clostridia	o__Clostridiales	f__Lachnospiraceae	g__Coprococcus	NA
2547ee26620b4072c58372cb21551b0a	k__Bacteria	p__Firmicutes	c__Clostridia	o__Clostridiales	f__Lachnospiraceae	g__Coprococcus	NA
e09524c467cc9bfa2b4f983ee1dff782	k__Bacteria	p__Firmicutes	c__Clostridia	o__Clostridiales	f__Lachnospiraceae	g__Coprococcus	NA
15c43cfaf42d6a0fe09d2eed1d98eaf3	k__Bacteria	p__Firmicutes	c__Clostridia	o__Clostridiales	f__Lachnospiraceae	g__Coprococcus	NA
6e8e73eeb4e40bce2ed54ecb20a15a48	k__Bacteria	p__Firmicutes	c__Clostridia	o__Clostridiales	f__Lachnospiraceae	g__Coprococcus	NA
3b723706730f5e8c2b89c3c089fe2343	k__Bacteria	p__Firmicutes	c__Clostridia	o__Clostridiales	f__Lachnospiraceae	g__Coprococcus	NA
9ad3abd257a6a50ea59ce009c129a2e4	k__Bacteria	p__Firmicutes	c__Clostridia	o__Clostridiales	f__Lachnospiraceae	g__Coprococcus	NA
92653a80ae5cf5d66a9287f140ce8c9a	k__Bacteria	p__Firmicutes	c__Clostridia	o__Clostridiales	f__Lachnospiraceae	g__Coprococcus	NA
9e03d0f98e92a1886e17d41dc7ae8202	k__Bacteria	p__Firmicutes	c__Clostridia	o__Clostridiales	f__Lachnospiraceae	g__Coprococcus	NA
a938a5e326d6e052e0a4c194fb653986	k__Bacteria	p__Firmicutes	c__Clostridia	o__Clostridiales	f__Lachnospiraceae	g__Coprococcus	NA
6d4b911330c039273871320d7819ee60	k__Bacteria	p__Firmicutes	c__Clostridia	o__Clostridiales	f__Lachnospiraceae	g__Coprococcus	NA
1dda53416f231a3345668df39d4ae780	k__Bacteria	p__Firmicutes	c__Clostridia	o__Clostridiales	f__Lachnospiraceae	g__Coprococcus	NA
79582d11d06da44abac33fc78b8478d5	k__Bacteria	p__Firmicutes	c__Clostridia	o__Clostridiales	f__Lachnospiraceae	g__Coprococcus	NA
a6bc3d6da7d4f21f30d454fe9ef8f34c	k__Bacteria	p__Firmicutes	c__Clostridia	o__Clostridiales	f__Lachnospiraceae	g__Coprococcus	NA
949c6a8f460649136bfb81328123667c	k__Bacteria	p__Firmicutes	c__Clostridia	o__Clostridiales	f__Lachnospiraceae	g__Coprococcus	NA
d5857be5d72299c3637b866613acc837	k__Bacteria	p__Firmicutes	c__Clostridia	o__Clostridiales	f__Lachnospiraceae	g__Coprococcus	NA
9f316b06c34397bf9ea6409d4dc019e5	k__Bacteria	p__Firmicutes	c__Clostridia	o__Clostridiales	f__Lachnospiraceae	g__Coprococcus	NA
0a2c50ee3ab4c5ab1d499b9ac616d350	k__Bacteria	p__Firmicutes	c__Clostridia	o__Clostridiales	f__Lachnospiraceae	g__Coprococcus	NA
6473190e1c27e1a38ba832effefcf894	k__Bacteria	p__Firmicutes	c__Clostridia	o__Clostridiales	f__Lachnospiraceae	g__Coprococcus	NA
c866bb1be03e58017ce1d79f8044781d	k__Bacteria	p__Firmicutes	c__Clostridia	o__Clostridiales	f__Lachnospiraceae	g__Coprococcus	NA
fd0eaf38d47eb45a7dd9deecb42201e1	k__Bacteria	p__Firmicutes	c__Clostridia	o__Clostridiales	f__Lachnospiraceae	g__Coprococcus	NA
f7ffd6e7135e9b4b0945fa3a8fdfb681	k__Bacteria	p__Firmicutes	c__Clostridia	o__Clostridiales	f__Lachnospiraceae	g__Coprococcus	NA
30a2d6a43c522fbdf0175483762b2031	k__Bacteria	p__Firmicutes	c__Clostridia	o__Clostridiales	f__Lachnospiraceae	g__Coprococcus	NA
cc9ff4a2f5f1dc577f553f59f158fd0e	k__Bacteria	p__Firmicutes	c__Clostridia	o__Clostridiales	f__Lachnospiraceae	g__Coprococcus	NA
2f8f1f955f871567095d6d1ba7f4c49b	k__Bacteria	p__Firmicutes	c__Clostridia	o__Clostridiales	f__Lachnospiraceae	g__Coprococcus	NA
cb733544f42059f9e90754928cc7faa5	k__Bacteria	p__Firmicutes	c__Clostridia	o__Clostridiales	f__Lachnospiraceae	g__Coprococcus	NA
c9a934ff14eeba267a7de27c3d27ddaa	k__Bacteria	p__Firmicutes	c__Clostridia	o__Clostridiales	f__Lachnospiraceae	g__Coprococcus	NA
33f9c40cac97e4f6c31d79a549b1ab66	k__Bacteria	p__Firmicutes	c__Clostridia	o__Clostridiales	f__Lachnospiraceae	g__Coprococcus	NA
9ba60ebee3099eaa7bc9cd966e11e9a1	k__Bacteria	p__Firmicutes	c__Clostridia	o__Clostridiales	f__Lachnospiraceae	g__Coprococcus	NA
41b49467c99b16a61ce036f0507fb35f	k__Bacteria	p__Firmicutes	c__Clostridia	o__Clostridiales	f__Lachnospiraceae	g__Coprococcus	NA
9741806a26f04058b2119676c02414af	k__Bacteria	p__Firmicutes	c__Clostridia	o__Clostridiales	f__Lachnospiraceae	g__Coprococcus	s__eutactus
73e6d7819babd04e18fe42b98e06e1b6	k__Bacteria	p__Firmicutes	c__Clostridia	o__Clostridiales	f__Lachnospiraceae	g__Coprococcus	s__eutactus
1c0501b3189865097cb64667e351a23f	k__Bacteria	p__Firmicutes	c__Clostridia	o__Clostridiales	f__Lachnospiraceae	g__Coprococcus	s__eutactus
4b45a2f2e22ded8df848f2ac623e2749	k__Bacteria	p__Firmicutes	c__Clostridia	o__Clostridiales	f__Lachnospiraceae	g__Coprococcus	s__eutactus
a0a0e8be7d082621cc17adbf31779274	k__Bacteria	p__Firmicutes	c__Clostridia	o__Clostridiales	f__Lachnospiraceae	g__Coprococcus	s__eutactus
e2371b5ea5a668a5429a38b3390f448e	k__Bacteria	p__Firmicutes	c__Clostridia	o__Clostridiales	f__Lachnospiraceae	g__Coprococcus	s__eutactus
ad6bdd9949f56fdc5454cf04d716973a	k__Bacteria	p__Firmicutes	c__Clostridia	o__Clostridiales	f__Lachnospiraceae	g__Coprococcus	s__eutactus
663587b868566db501daba4f7f7f4157	k__Bacteria	p__Firmicutes	c__Clostridia	o__Clostridiales	f__Lachnospiraceae	g__Coprococcus	s__eutactus
358dc38dc32afce83e140bf684dbd82f	k__Bacteria	p__Firmicutes	c__Clostridia	o__Clostridiales	f__Lachnospiraceae	g__Coprococcus	s__eutactus
18d0bb9903a328b8f766bab380fcd992	k__Bacteria	p__Firmicutes	c__Clostridia	o__Clostridiales	f__Lachnospiraceae	g__Coprococcus	s__eutactus
6e98807eee54220986e6d5f0d8058d94	k__Bacteria	p__Firmicutes	c__Clostridia	o__Clostridiales	f__Lachnospiraceae	g__Coprococcus	s__eutactus
47282671abd51527415f9a7aa768410b	k__Bacteria	p__Firmicutes	c__Clostridia	o__Clostridiales	f__Lachnospiraceae	g__Coprococcus	s__eutactus
60bb6f69727233f7e459c48bcb9d0ccb	k__Bacteria	p__Firmicutes	c__Clostridia	o__Clostridiales	f__Lachnospiraceae	g__Coprococcus	s__eutactus
48ad1e16e804baebaba3220e29d968ba	k__Bacteria	p__Firmicutes	c__Clostridia	o__Clostridiales	f__Lachnospiraceae	g__Coprococcus	s__eutactus
d18ee04433a9d7dc85f672402f8cc787	k__Bacteria	p__Firmicutes	c__Clostridia	o__Clostridiales	f__Lachnospiraceae	g__Coprococcus	s__eutactus
25322afbf78a432fa6b917abe8e67f3f	k__Bacteria	p__Firmicutes	c__Clostridia	o__Clostridiales	f__Lachnospiraceae	g__Coprococcus	s__eutactus
b4b10aaa67654e179bee9f9c3d7bb9df	k__Bacteria	p__Firmicutes	c__Clostridia	o__Clostridiales	f__Lachnospiraceae	g__Coprococcus	s__eutactus
470d0384cf2ef3cc5ed5a0d98dff742b	k__Bacteria	p__Firmicutes	c__Clostridia	o__Clostridiales	f__Lachnospiraceae	g__Coprococcus	s__eutactus
3884cdfd76ee6b7d38b79f66deb11457	k__Bacteria	p__Firmicutes	c__Clostridia	o__Clostridiales	f__Lachnospiraceae	g__Coprococcus	s__eutactus
5ed5eaf550343a5d9f798cd9115ba099	k__Bacteria	p__Firmicutes	c__Clostridia	o__Clostridiales	f__Lachnospiraceae	g__Coprococcus	s__eutactus
72d2e7f0cbc430a1153a5a0333c92ab5	k__Bacteria	p__Firmicutes	c__Clostridia	o__Clostridiales	f__Lachnospiraceae	g__Coprococcus	s__eutactus
64e1b058f906e378af5559762fc1f5a2	k__Bacteria	p__Firmicutes	c__Clostridia	o__Clostridiales	f__Lachnospiraceae	g__Coprococcus	s__eutactus
e7b2147b4682777d55a44b2bfd5e38ef	k__Bacteria	p__Firmicutes	c__Clostridia	o__Clostridiales	f__Lachnospiraceae	g__Coprococcus	s__eutactus
8ae39a275eeba36f17f17846aa0c67fd	k__Bacteria	p__Firmicutes	c__Clostridia	o__Clostridiales	f__Lachnospiraceae	g__Coprococcus	s__eutactus
e2fb61ec53036ae205cda617e99a15ae	k__Bacteria	p__Firmicutes	c__Clostridia	o__Clostridiales	f__Lachnospiraceae	g__Coprococcus	s__eutactus
c7c21ee74cede316c7a7f4ca08048e71	k__Bacteria	p__Firmicutes	c__Clostridia	o__Clostridiales	f__Lachnospiraceae	g__Coprococcus	NA
3ca75db9b706d0a008d9094ca0ba5254	k__Bacteria	p__Firmicutes	c__Clostridia	o__Clostridiales	f__Lachnospiraceae	g__Coprococcus	NA
ac3f05517b1b612528747e13dde51f63	k__Bacteria	p__Firmicutes	c__Clostridia	o__Clostridiales	f__Lachnospiraceae	g__Coprococcus	NA
5999dfdc002221fa9d45941e84ccfda5	k__Bacteria	p__Firmicutes	c__Clostridia	o__Clostridiales	f__Lachnospiraceae	g__Coprococcus	NA
d8146577b772b8109d1a1766898bc30d	k__Bacteria	p__Firmicutes	c__Clostridia	o__Clostridiales	f__Lachnospiraceae	g__Coprococcus	NA
153fcba1336730cbc4edbad1f17eec4b	k__Bacteria	p__Firmicutes	c__Clostridia	o__Clostridiales	f__Lachnospiraceae	g__Coprococcus	NA
2960e3528cc732d7df34e2af3e202cbf	k__Bacteria	p__Firmicutes	c__Clostridia	o__Clostridiales	f__Lachnospiraceae	g__Coprococcus	NA
bab47175148f9a207d0b3e6084d2d62a	k__Bacteria	p__Firmicutes	c__Clostridia	o__Clostridiales	NA	NA	NA
2f41c190a0eea3a292c428a8870cbdd2	k__Bacteria	p__Firmicutes	c__Clostridia	o__Clostridiales	NA	NA	NA
31dece4ac3c6b9635866610d5dd420a3	k__Bacteria	p__Firmicutes	c__Clostridia	o__Clostridiales	NA	NA	NA
05f30a2699c220c28c276fa7b000a7e5	k__Bacteria	p__Firmicutes	c__Clostridia	o__Clostridiales	NA	NA	NA
d66a00537475fbed1afb52f877dc5706	k__Bacteria	p__Firmicutes	c__Clostridia	o__Clostridiales	NA	NA	NA
842558ccd160d75f0e817df9ae0087a5	k__Bacteria	p__Firmicutes	c__Clostridia	o__Clostridiales	NA	NA	NA
d61582042713b9911e37e6800c8acbb8	k__Bacteria	p__Firmicutes	c__Clostridia	o__Clostridiales	NA	NA	NA
69df87db2150c17a95a29ca55868184b	k__Bacteria	p__Firmicutes	c__Clostridia	o__Clostridiales	NA	NA	NA
a0a28f8714622931c2ec55dfa3c82634	k__Bacteria	p__Firmicutes	c__Clostridia	o__Clostridiales	NA	NA	NA
9cf1e0b2ffaabb0f28cbe7de1f706952	k__Bacteria	p__Firmicutes	c__Clostridia	o__Clostridiales	NA	NA	NA
ccfbd7d7060084dff032bbf7ec4ba443	k__Bacteria	p__Firmicutes	c__Clostridia	o__Clostridiales	NA	NA	NA
5a72a63bac00e5c1c9efc713ea073053	k__Bacteria	p__Firmicutes	c__Clostridia	o__Clostridiales	NA	NA	NA
e4b98600e9dcfaa636a26f326973cc93	k__Bacteria	p__Firmicutes	c__Clostridia	o__Clostridiales	NA	NA	NA
2003dea8699be37592fc13e85d798358	k__Bacteria	p__Firmicutes	c__Clostridia	o__Clostridiales	NA	NA	NA
86099e80449aadec24ceabee5e058c74	k__Bacteria	p__Firmicutes	c__Clostridia	o__Clostridiales	NA	NA	NA
531d84d99befdd99ca6d031612605265	k__Bacteria	p__Firmicutes	c__Clostridia	o__Clostridiales	NA	NA	NA
f630c257b2afe054e4d8acb617bdd730	k__Bacteria	p__Firmicutes	c__Clostridia	o__Clostridiales	NA	NA	NA
eb04408e0d0900e1d29b8d3fe7553ee0	k__Bacteria	p__Firmicutes	c__Clostridia	o__Clostridiales	NA	NA	NA
5614e3be095bcea1ff3ce2e50e2dd8b2	k__Bacteria	p__Firmicutes	c__Clostridia	o__Clostridiales	NA	NA	NA
964448edc130a865a1e7c4ee6a72a58c	k__Bacteria	p__Firmicutes	c__Clostridia	o__Clostridiales	NA	NA	NA
3d8e57f01154bcf9ee11e768aad0cea9	k__Bacteria	p__Firmicutes	c__Clostridia	o__Clostridiales	NA	NA	NA
dcee68b5001c7abd6035271e717259da	k__Bacteria	p__Firmicutes	c__Clostridia	o__Clostridiales	NA	NA	NA
7cadd2aed07c29f2e67c082991d4a1d7	k__Bacteria	p__Firmicutes	c__Clostridia	o__Clostridiales	NA	NA	NA
82864a704cd8a641d100dd112479a33a	k__Bacteria	p__Firmicutes	c__Clostridia	o__Clostridiales	NA	NA	NA
0c383d815fd10fc34608bc3c3415bd28	k__Bacteria	p__Firmicutes	c__Clostridia	o__Clostridiales	NA	NA	NA
b206976113c06f6506e8175bdb51b89c	k__Bacteria	p__Firmicutes	c__Clostridia	o__Clostridiales	NA	NA	NA
db4271916d83dfe00be83f2c64229cc3	k__Bacteria	p__Firmicutes	c__Clostridia	o__Clostridiales	NA	NA	NA
8b5a58770247f388d53cf1144d8ebdef	k__Bacteria	p__Firmicutes	c__Clostridia	o__Clostridiales	NA	NA	NA
75f89631702fbbbf71c6b208920a6b3e	k__Bacteria	p__Firmicutes	c__Clostridia	o__Clostridiales	NA	NA	NA
7c2193f06dcff8d71545c00a7e6c198f	k__Bacteria	p__Firmicutes	c__Clostridia	o__Clostridiales	NA	NA	NA
8bfbf27ed8a3dbebd983554e76884525	k__Bacteria	p__Firmicutes	c__Clostridia	o__Clostridiales	NA	NA	NA
f1ba7e92e80d21741804c2a103d02897	k__Bacteria	p__Firmicutes	c__Clostridia	o__Clostridiales	NA	NA	NA
9c4b0abe87ca301eab6acf6d3ab8c97a	k__Bacteria	p__Firmicutes	c__Clostridia	o__Clostridiales	NA	NA	NA
2d88bad1518c055a882b4324def0d237	k__Bacteria	p__Firmicutes	c__Clostridia	o__Clostridiales	NA	NA	NA
5efe10920d7d89eefb4098d490fa9cde	k__Bacteria	p__Firmicutes	c__Clostridia	o__Clostridiales	f__Lachnospiraceae	g__Coprococcus	NA
9a6fbe616f68ff09e67b8749362a7983	k__Bacteria	p__Firmicutes	c__Clostridia	o__Clostridiales	f__Lachnospiraceae	g__Coprococcus	NA
6d827fdbdbe0f1b276ef503b0306a4ce	k__Bacteria	p__Firmicutes	c__Clostridia	o__Clostridiales	f__Lachnospiraceae	g__Lachnospira	NA
5f4d28d75a15c620656329c6b8800ee7	k__Bacteria	p__Firmicutes	c__Clostridia	o__Clostridiales	f__Lachnospiraceae	g__Lachnospira	NA
6e5d0f90c914ce2708cbf699a3e6b04a	k__Bacteria	p__Firmicutes	c__Clostridia	o__Clostridiales	f__Lachnospiraceae	g__Lachnospira	NA
7e55b55990ece8e6f73b7eeb4c61b44d	k__Bacteria	p__Firmicutes	c__Clostridia	o__Clostridiales	f__Lachnospiraceae	g__Lachnospira	NA
9ccef8a9f84d516c0638cf096ce73985	k__Bacteria	p__Firmicutes	c__Clostridia	o__Clostridiales	f__Lachnospiraceae	g__Lachnospira	NA
5a7340db99f7d8c183f459e959f7810a	k__Bacteria	p__Firmicutes	c__Clostridia	o__Clostridiales	f__Lachnospiraceae	g__Lachnospira	NA
0da3390b833c5781131dae82ac6e96d7	k__Bacteria	p__Firmicutes	c__Clostridia	o__Clostridiales	f__Lachnospiraceae	g__Lachnospira	NA
4c3a9d36ab8d73f582620e18e8155327	k__Bacteria	p__Firmicutes	c__Clostridia	o__Clostridiales	f__Lachnospiraceae	g__Lachnospira	NA
c28fdc1208dfc8e3541224663b3c090b	k__Bacteria	p__Firmicutes	c__Clostridia	o__Clostridiales	f__Lachnospiraceae	g__Lachnospira	NA
51cdfc40aca7e87345774c47f20f8e87	k__Bacteria	p__Firmicutes	c__Clostridia	o__Clostridiales	f__Lachnospiraceae	g__Lachnospira	NA
482ebd78cbd56be4c2b9fba3346ea3dd	k__Bacteria	p__Firmicutes	c__Clostridia	o__Clostridiales	f__Lachnospiraceae	g__Lachnospira	NA
f211809f06521f7f0fb97f955cc7d19c	k__Bacteria	p__Firmicutes	c__Clostridia	o__Clostridiales	f__Lachnospiraceae	g__Lachnospira	NA
bd1955be4b9ef0d7d412107669c052cd	k__Bacteria	p__Firmicutes	c__Clostridia	o__Clostridiales	f__Lachnospiraceae	g__Lachnospira	NA
8c6b152535efbebf12179855cb31b8d8	k__Bacteria	p__Firmicutes	c__Clostridia	o__Clostridiales	f__Lachnospiraceae	g__Lachnospira	NA
951eafd2c558bb8c17824e3a45ec4a8a	k__Bacteria	p__Firmicutes	c__Clostridia	o__Clostridiales	f__Lachnospiraceae	g__Lachnospira	NA
6a64fab14b23beb6d768660c8a3f2ed9	k__Bacteria	p__Firmicutes	c__Clostridia	o__Clostridiales	f__Lachnospiraceae	g__Lachnospira	NA
921a0f7ff71c1380a75086a92facec8c	k__Bacteria	p__Firmicutes	c__Clostridia	o__Clostridiales	f__Lachnospiraceae	g__Lachnospira	NA
2bc4a4971f22bcda707e6a5562f76e61	k__Bacteria	p__Firmicutes	c__Clostridia	o__Clostridiales	f__Lachnospiraceae	g__Lachnospira	NA
a973b5a3b11c68769db62c0408b420a0	k__Bacteria	p__Firmicutes	c__Clostridia	o__Clostridiales	f__Lachnospiraceae	g__Lachnospira	NA
10eef0f2a7612a0cffa6f450a31037b3	k__Bacteria	p__Firmicutes	c__Clostridia	o__Clostridiales	f__Lachnospiraceae	g__Lachnospira	NA
1e3bc91e5bb3eef99691a3d3dc6318e1	k__Bacteria	p__Firmicutes	c__Clostridia	o__Clostridiales	f__Lachnospiraceae	g__Lachnospira	NA
[truncated: 788 more rows]

## Sheet: Supplemental Table S5
Supplemental Table S5. Top ten most abundant family by TMAO tertile.
TMAO Tertile	Rank	Feature Identifier	Prevalence	Total Abundance	Kingdom	Phylum	Class	Order	Family
1	1	5c4ca852b40641b3eb0ad23e69bb6583	119	865444	k__Bacteria	p__Firmicutes	c__Clostridia	o__Clostridiales	f__Lachnospiraceae
1	2	f966e124604e0e32b209b88df6e42cd4	119	571340	k__Bacteria	p__Firmicutes	c__Clostridia	o__Clostridiales	f__Ruminococcaceae
1	3	bb1b75f41ff9c9db1d1de41e8388eb52	119	246667	k__Bacteria	p__Bacteroidetes	c__Bacteroidia	o__Bacteroidales	f__Bacteroidaceae
1	4	098c3bbd8234f4ac198297ac0bde957d	51	203572	k__Bacteria	p__Bacteroidetes	c__Bacteroidia	o__Bacteroidales	f__Prevotellaceae
1	5	ebf61ede654f305596908efa9a8ddf54	119	83469	k__Bacteria	p__Firmicutes	c__Erysipelotrichi	o__Erysipelotrichales	f__Erysipelotrichaceae
1	6	a38b6324c57e2ef3c842180166aeb60f	110	34135	k__Bacteria	p__Firmicutes	c__Clostridia	o__Clostridiales	f__Veillonellaceae
1	7	b180a2455b236c103cf0bfe620095736	111	21798	k__Bacteria	p__Firmicutes	c__Clostridia	o__Clostridiales	f__Peptostreptococcaceae
1	8	2dc2cf60102ff00cd077f2304ec84d06	109	21784	k__Bacteria	p__Firmicutes	c__Bacilli	o__Lactobacillales	f__Streptococcaceae
1	9	db8f48a3fe2fca95fb4986f5507b9076	107	19993	k__Bacteria	p__Actinobacteria	c__Actinobacteria	o__Bifidobacteriales	f__Bifidobacteriaceae
1	10	3f5533292a655d0f54a64560d65e823b	113	19189	k__Bacteria	p__Actinobacteria	c__Coriobacteriia	o__Coriobacteriales	f__Coriobacteriaceae
2	1	5c4ca852b40641b3eb0ad23e69bb6583	118	872706	k__Bacteria	p__Firmicutes	c__Clostridia	o__Clostridiales	f__Lachnospiraceae
2	2	f966e124604e0e32b209b88df6e42cd4	118	637101	k__Bacteria	p__Firmicutes	c__Clostridia	o__Clostridiales	f__Ruminococcaceae
2	3	bb1b75f41ff9c9db1d1de41e8388eb52	118	218767	k__Bacteria	p__Bacteroidetes	c__Bacteroidia	o__Bacteroidales	f__Bacteroidaceae
2	4	098c3bbd8234f4ac198297ac0bde957d	66	143451	k__Bacteria	p__Bacteroidetes	c__Bacteroidia	o__Bacteroidales	f__Prevotellaceae
2	5	ebf61ede654f305596908efa9a8ddf54	117	100381	k__Bacteria	p__Firmicutes	c__Erysipelotrichi	o__Erysipelotrichales	f__Erysipelotrichaceae
2	6	a38b6324c57e2ef3c842180166aeb60f	111	24194	k__Bacteria	p__Firmicutes	c__Clostridia	o__Clostridiales	f__Veillonellaceae
2	7	2dc2cf60102ff00cd077f2304ec84d06	112	22042	k__Bacteria	p__Firmicutes	c__Bacilli	o__Lactobacillales	f__Streptococcaceae
2	8	b180a2455b236c103cf0bfe620095736	108	18314	k__Bacteria	p__Firmicutes	c__Clostridia	o__Clostridiales	f__Peptostreptococcaceae
2	9	172049e46605909f99651e4d0efb8578	112	17861	k__Bacteria	p__Firmicutes	c__Clostridia	o__Clostridiales	f__Clostridiaceae
2	10	db8f48a3fe2fca95fb4986f5507b9076	92	17656	k__Bacteria	p__Actinobacteria	c__Actinobacteria	o__Bifidobacteriales	f__Bifidobacteriaceae
3	1	5c4ca852b40641b3eb0ad23e69bb6583	118	867407	k__Bacteria	p__Firmicutes	c__Clostridia	o__Clostridiales	f__Lachnospiraceae
3	2	f966e124604e0e32b209b88df6e42cd4	118	630768	k__Bacteria	p__Firmicutes	c__Clostridia	o__Clostridiales	f__Ruminococcaceae
3	3	bb1b75f41ff9c9db1d1de41e8388eb52	118	175200	k__Bacteria	p__Bacteroidetes	c__Bacteroidia	o__Bacteroidales	f__Bacteroidaceae
3	4	098c3bbd8234f4ac198297ac0bde957d	63	159631	k__Bacteria	p__Bacteroidetes	c__Bacteroidia	o__Bacteroidales	f__Prevotellaceae
3	5	ebf61ede654f305596908efa9a8ddf54	118	112950	k__Bacteria	p__Firmicutes	c__Erysipelotrichi	o__Erysipelotrichales	f__Erysipelotrichaceae
3	6	a38b6324c57e2ef3c842180166aeb60f	110	26070	k__Bacteria	p__Firmicutes	c__Clostridia	o__Clostridiales	f__Veillonellaceae
3	7	3f5533292a655d0f54a64560d65e823b	113	20622	k__Bacteria	p__Actinobacteria	c__Coriobacteriia	o__Coriobacteriales	f__Coriobacteriaceae
3	8	172049e46605909f99651e4d0efb8578	116	20600	k__Bacteria	p__Firmicutes	c__Clostridia	o__Clostridiales	f__Clostridiaceae
3	9	2dc2cf60102ff00cd077f2304ec84d06	111	17848	k__Bacteria	p__Firmicutes	c__Bacilli	o__Lactobacillales	f__Streptococcaceae
3	10	78db4c4f2a6376808ac77b24112e192b	112	15066	k__Bacteria	p__Bacteroidetes	c__Bacteroidia	o__Bacteroidales	f__Rikenellaceae

## Sheet: Supplemental Table S6
Supplemental Table S6. Top ten most abundant genus by TMAO tertile.
TMAO Tertile	Rank	Feature Identifier	Prevalence	Total Abundance	Kingdom	Phylum	Class	Order	Family	Genus
1	1	e00f85cb3452e37943500e86afb268f4	119	317886	k__Bacteria	p__Firmicutes	c__Clostridia	o__Clostridiales	f__Lachnospiraceae	g__Blautia
1	2	f966e124604e0e32b209b88df6e42cd4	117	270923	k__Bacteria	p__Firmicutes	c__Clostridia	o__Clostridiales	f__Ruminococcaceae	g__Faecalibacterium
1	3	bb1b75f41ff9c9db1d1de41e8388eb52	119	246667	k__Bacteria	p__Bacteroidetes	c__Bacteroidia	o__Bacteroidales	f__Bacteroidaceae	g__Bacteroides
1	4	098c3bbd8234f4ac198297ac0bde957d	51	201995	k__Bacteria	p__Bacteroidetes	c__Bacteroidia	o__Bacteroidales	f__Prevotellaceae	g__Prevotella
1	5	5c4ca852b40641b3eb0ad23e69bb6583	118	162882	k__Bacteria	p__Firmicutes	c__Clostridia	o__Clostridiales	f__Lachnospiraceae	g__Roseburia
1	6	42de4e368cca3ff50954f82c12dd5315	117	156693	k__Bacteria	p__Firmicutes	c__Clostridia	o__Clostridiales	f__Ruminococcaceae	g__Ruminococcus
1	7	1dda53416f231a3345668df39d4ae780	118	102679	k__Bacteria	p__Firmicutes	c__Clostridia	o__Clostridiales	f__Lachnospiraceae	g__Coprococcus
1	8	73b4f14d16f02ee0ac82838166128de4	117	70872	k__Bacteria	p__Firmicutes	c__Clostridia	o__Clostridiales	f__Lachnospiraceae	g__Clostridium
1	9	e4ae256bb51896c21795f743dc9ed9dd	119	58906	k__Bacteria	p__Firmicutes	c__Clostridia	o__Clostridiales	f__Lachnospiraceae	g__[Ruminococcus]
1	10	d2a695aa271adf072749a729fd96a731	116	47410	k__Bacteria	p__Firmicutes	c__Clostridia	o__Clostridiales	f__Ruminococcaceae	g__Oscillospira
2	1	e00f85cb3452e37943500e86afb268f4	118	334724	k__Bacteria	p__Firmicutes	c__Clostridia	o__Clostridiales	f__Lachnospiraceae	g__Blautia
2	2	f966e124604e0e32b209b88df6e42cd4	116	270587	k__Bacteria	p__Firmicutes	c__Clostridia	o__Clostridiales	f__Ruminococcaceae	g__Faecalibacterium
2	3	bb1b75f41ff9c9db1d1de41e8388eb52	118	218767	k__Bacteria	p__Bacteroidetes	c__Bacteroidia	o__Bacteroidales	f__Bacteroidaceae	g__Bacteroides
2	4	42de4e368cca3ff50954f82c12dd5315	118	189125	k__Bacteria	p__Firmicutes	c__Clostridia	o__Clostridiales	f__Ruminococcaceae	g__Ruminococcus
2	5	098c3bbd8234f4ac198297ac0bde957d	65	140748	k__Bacteria	p__Bacteroidetes	c__Bacteroidia	o__Bacteroidales	f__Prevotellaceae	g__Prevotella
2	6	5c4ca852b40641b3eb0ad23e69bb6583	116	136821	k__Bacteria	p__Firmicutes	c__Clostridia	o__Clostridiales	f__Lachnospiraceae	g__Roseburia
2	7	1dda53416f231a3345668df39d4ae780	117	122306	k__Bacteria	p__Firmicutes	c__Clostridia	o__Clostridiales	f__Lachnospiraceae	g__Coprococcus
2	8	73b4f14d16f02ee0ac82838166128de4	118	60612	k__Bacteria	p__Firmicutes	c__Clostridia	o__Clostridiales	f__Lachnospiraceae	g__Clostridium
2	9	d2a695aa271adf072749a729fd96a731	118	55299	k__Bacteria	p__Firmicutes	c__Clostridia	o__Clostridiales	f__Ruminococcaceae	g__Oscillospira
2	10	e4ae256bb51896c21795f743dc9ed9dd	117	44602	k__Bacteria	p__Firmicutes	c__Clostridia	o__Clostridiales	f__Lachnospiraceae	g__[Ruminococcus]
3	1	e00f85cb3452e37943500e86afb268f4	118	319013	k__Bacteria	p__Firmicutes	c__Clostridia	o__Clostridiales	f__Lachnospiraceae	g__Blautia
3	2	f966e124604e0e32b209b88df6e42cd4	117	244405	k__Bacteria	p__Firmicutes	c__Clostridia	o__Clostridiales	f__Ruminococcaceae	g__Faecalibacterium
3	3	42de4e368cca3ff50954f82c12dd5315	117	208080	k__Bacteria	p__Firmicutes	c__Clostridia	o__Clostridiales	f__Ruminococcaceae	g__Ruminococcus
3	4	bb1b75f41ff9c9db1d1de41e8388eb52	118	175200	k__Bacteria	p__Bacteroidetes	c__Bacteroidia	o__Bacteroidales	f__Bacteroidaceae	g__Bacteroides
3	5	098c3bbd8234f4ac198297ac0bde957d	62	156321	k__Bacteria	p__Bacteroidetes	c__Bacteroidia	o__Bacteroidales	f__Prevotellaceae	g__Prevotella
3	6	5c4ca852b40641b3eb0ad23e69bb6583	118	142357	k__Bacteria	p__Firmicutes	c__Clostridia	o__Clostridiales	f__Lachnospiraceae	g__Roseburia
3	7	1dda53416f231a3345668df39d4ae780	118	126744	k__Bacteria	p__Firmicutes	c__Clostridia	o__Clostridiales	f__Lachnospiraceae	g__Coprococcus
3	8	d2a695aa271adf072749a729fd96a731	117	56040	k__Bacteria	p__Firmicutes	c__Clostridia	o__Clostridiales	f__Ruminococcaceae	g__Oscillospira
3	9	73b4f14d16f02ee0ac82838166128de4	118	52970	k__Bacteria	p__Firmicutes	c__Clostridia	o__Clostridiales	f__Lachnospiraceae	g__Clostridium
3	10	e4ae256bb51896c21795f743dc9ed9dd	115	48650	k__Bacteria	p__Firmicutes	c__Clostridia	o__Clostridiales	f__Lachnospiraceae	g__[Ruminococcus]

## Sheet: Supplemental Table S7
Supplemental Table S7. Differential abundance results at the family and genus level identified by the log likelihood method comparing the full and null models using DESeq2.
Taxonomy Level	Feature Identifier	baseMean	log2FoldChange	lfcSE	stat	pvalue	padj	Kingdom	Phylum	Class	Order	Family	Genus
Family	bb1b75f41ff9c9db1d1de41e8388eb52	1455.7	0.645219	0.162889	15.3136	0.000472824	0.00685595	k__Bacteria	p__Bacteroidetes	c__Bacteroidia	o__Bacteroidales	f__Bacteroidaceae	NA
Family	b180a2455b236c103cf0bfe620095736	149.421	0.908244	0.267614	11.5075	0.0031709	0.0306521	k__Bacteria	p__Firmicutes	c__Clostridia	o__Clostridiales	f__Peptostreptococcaceae	NA
Family	e1a2800b24cdf9779b28dc897cddb12a	60.9521	-0.976033	0.478151	2366.9	0	0	k__Bacteria	p__Firmicutes	c__Clostridia	o__Clostridiales	f__Christensenellaceae	NA
Genus	a0798db0c868e9ad6089502956d68d87	386.825	0.0184614	3.65025	12.6263	0.00181233	0.0235603	k__Bacteria	p__Firmicutes	c__Erysipelotrichi	o__Erysipelotrichales	f__Erysipelotrichaceae	g__Catenibacterium
Genus	c5859b7f5d14b8c145fbc3ad583c70e8	8.11145	1.20626	0.675492	444.009	3.84333e-97	1.99853e-95	k__Bacteria	p__Firmicutes	c__Erysipelotrichi	o__Erysipelotrichales	f__Erysipelotrichaceae	g__Coprobacillus
Genus	5c4ca852b40641b3eb0ad23e69bb6583	1366.62	0.728575	0.184685	16.7566	0.000229798	0.00398316	k__Bacteria	p__Firmicutes	c__Clostridia	o__Clostridiales	f__Lachnospiraceae	g__Roseburia
Genus	8f5ceded1cd7e86b8271d3fab24d322a	16.4501	4.57944	2.2595	49.6389	1.66356e-11	4.32527e-10	k__Bacteria	p__Firmicutes	c__Clostridia	o__Clostridiales	f__Lachnospiraceae	g__Butyrivibrio
